# Supplementary material for: Monitoring the Age of Mosquito Populations Using Near-Infrared Spectroscopy
Source: Sci Rep. 2018 Mar 27;8:5274. doi: 10.1038/s41598-018-22712-z (PMC5869673; doi:10.1038/s41598-018-22712-z)
Supplement: Supplementary file 2 — Supplementary Dataset [file 41598_2018_22712_MOESM2_ESM.csv]

study	genus	species	sex	age	V1	V2	V3	V4	V5	V6	V7	V8	V9	V10	V11	V12	V13	V14	V15	V16	V17	V18	V19	V20	V21	V22	V23	V24	V25	V26	V27	V28	V29	V30	V31	V32	V33	V34	V35	V36	V37	V38	V39	V40	V41	V42	V43	V44	V45
B	Anopheles	arabiensis	f	1	0.0511875148295931	0.0201794426700084	0.0220201141715108	0.0356487667989229	0.0294176207975328	0.018893342173884	0.0400512303429286	0.0272515694645848	0.0187460321490328	0.0440583358353402	0.0392431440504075	0.030038980927092	0.028411599993969	0.02633329783931	0.032819744048808	0.04013585238339	0.0377395401202031	0.0402616379885857	0.0393829998610937	0.0324769200683295	0.0396072627178471	0.0380735495207912	0.0284294705681191	0.030591297003993	0.0338216938719078	0.0345179287305258	0.0326752473182547	0.0400645320570763	0.0431992626552587	0.0375882791132754	0.0380312813375389	0.0396732785362887	0.0401997584021959	0.0383330178347213	0.0382342975074344	0.0391033846395642	0.0392908207233468	0.0373446284534312	0.0385584163901719	0.0421504525585719	0.0386628875761363	0.035206454214201	0.0352429416516627	0.040000357206229	0.0382669289382901
B	Anopheles	arabiensis	f	1	0.377899033030316	0.376991511502302	0.425803526956391	0.418657834334381	0.398801848757221	0.387381208598491	0.39288741024832	0.392828070737424	0.396088790443683	0.408598180625745	0.405672692951612	0.404535686858541	0.407870713077685	0.398687695689436	0.393717326689375	0.393838037250807	0.394105187332038	0.395983246461531	0.397883187275765	0.398878971157904	0.400465856759006	0.403329149444985	0.404302566115035	0.396788436598138	0.397146204985813	0.401655716999757	0.4028225937628	0.40471574592158	0.404900455460765	0.403504141083188	0.406564145700235	0.408084762509653	0.407348988477618	0.406418267017084	0.40705839506794	0.40968708660212	0.413121761074163	0.411464518247973	0.411344529505281	0.413793360834074	0.41160560473721	0.412175569062111	0.414464115489816	0.414645124124856	0.415920729759
B	Anopheles	arabiensis	f	1	0.344054853192461	0.326153111528686	0.311211679226879	0.32193187758731	0.324516876618755	0.315266512022002	0.30568309688564	0.306177454659869	0.315219219542958	0.32511971386309	0.312223716119355	0.308841642818617	0.320757135715129	0.322397734084163	0.317831464156129	0.310275492178963	0.303851193877841	0.312142832607313	0.319123053615557	0.31451463065097	0.309818084903287	0.312143290035377	0.318048597536926	0.31496289346094	0.313880927390035	0.315488329494359	0.317508007733152	0.316583374276001	0.315032112501856	0.315256452699706	0.319994931775628	0.320827528583018	0.318583485158821	0.319085507792552	0.321536644996585	0.32422032914612	0.325305708349667	0.323032863635852	0.323239628637853	0.326301332850412	0.325017771438854	0.323850228640849	0.3246233142363	0.327764477695276	0.32722424631319
B	Anopheles	arabiensis	f	1	0.397688066008009	0.40056720285471	0.396762288021613	0.385658596064686	0.378663456634503	0.382199243783664	0.399388179822211	0.402855259632631	0.401920455844056	0.40529286532115	0.393927788755982	0.388674975157048	0.394779361284269	0.399761007141762	0.396421413956383	0.390063529708908	0.390231726564705	0.401263352188674	0.408042268145625	0.403212125719676	0.404255639127096	0.404282427046547	0.402454231765927	0.402789710221376	0.406419499150453	0.408586211499524	0.405878454724467	0.412441304689183	0.417152820296525	0.41442476066789	0.411125486693871	0.411100763716847	0.413617937654717	0.415107318704525	0.414313036055794	0.414550195083491	0.417847531676818	0.418069122213739	0.417775001879875	0.418022932849468	0.417477443821469	0.417306031907862	0.418558655105709	0.421791987003605	0.42215808604822
B	Anopheles	arabiensis	f	1	0.110342810387896	0.103532057214472	0.0991670808976691	0.101524077623534	0.112043664166857	0.126343145047055	0.137172319530693	0.122493474465772	0.114124180709598	0.131888237356478	0.118731003380153	0.115069586775746	0.127018036891296	0.115310114413425	0.115951031120395	0.123979573063966	0.122610333559582	0.120847236350785	0.12340818030595	0.130699620637232	0.135624225769653	0.133419391790712	0.127725754369351	0.129531428577052	0.12895810415206	0.127088938870338	0.12779259981663	0.135854688681937	0.137513400070456	0.130732974708336	0.138353820653271	0.138919611003832	0.13368176900951	0.135311404233467	0.133435838015671	0.130570831183354	0.1307114268116	0.134977655994291	0.135856627410375	0.132859622755917	0.135359052996785	0.13562046711373	0.134559157687538	0.13585889332693	0.136747903481266
B	Anopheles	arabiensis	f	1	0.142807596545815	0.13621177094133	0.113362697174323	0.130493396457913	0.120785534825601	0.10390568760465	0.137768797995522	0.140103719914136	0.132181057879373	0.139582775341242	0.140281645877187	0.132491174113943	0.123393771484846	0.130983768101961	0.136855482457686	0.135392077130969	0.127767747134005	0.129030801119306	0.133713688933235	0.135201607210691	0.129718015717738	0.130979191455021	0.136426162315208	0.12957292684385	0.133650640908235	0.140130222318306	0.136555764164244	0.136742189233549	0.139600209676184	0.141451527117194	0.134249173474434	0.136142744567935	0.143025510524857	0.139159970213193	0.136257723466378	0.137502745209972	0.141600457622219	0.135953417171035	0.13544759107131	0.142345701684243	0.141452838531241	0.138033389195111	0.136134621072494	0.139014250910867	0.138714206850199
B	Anopheles	arabiensis	f	1	0.331587058717762	0.33977566514178	0.338279942023072	0.318489038867871	0.315067620611185	0.317448850559961	0.295689080912932	0.309373271877828	0.326503479880325	0.317521985853539	0.31630763204434	0.32028676882479	0.322387693510951	0.308370798211558	0.315956367795514	0.328456356979819	0.315876186897267	0.307412957523848	0.309745774078233	0.320862515226008	0.32752903698188	0.325293310052719	0.319523937077485	0.32438790285749	0.321209133085445	0.315931217439597	0.318079631016124	0.320123295533744	0.320164376421239	0.320212344775336	0.330509033472301	0.33183715733651	0.326909224923678	0.329808194669242	0.329146779212799	0.327551220966488	0.328679103300999	0.330250268860301	0.331497791247965	0.332107673968423	0.332248176088399	0.331800577963773	0.331565769058252	0.332618312452804	0.3350340830431
B	Anopheles	arabiensis	f	1	0.231414350254376	0.244799309314673	0.247871872500854	0.239052708014635	0.227050554650615	0.218344492534558	0.217872669602442	0.227658233287835	0.23604501996953	0.234574432731425	0.232397226650663	0.237937240903562	0.246584816619667	0.236907618698555	0.236703974557335	0.240017771293872	0.232097974254721	0.233076872033302	0.238938656477752	0.244137896410439	0.248392828982486	0.248481356660426	0.244793244661376	0.240755778341861	0.242602639215059	0.245591856425034	0.243959543955387	0.244083056292961	0.246431882323242	0.249517978916769	0.249043090393779	0.248862476761976	0.249825370558615	0.251174583665301	0.250356894064807	0.250277864797547	0.253092529656788	0.254335011521585	0.255025118132928	0.255668088275307	0.255758765240495	0.256722615971824	0.257875870619842	0.257867032910721	0.258200837346105
B	Anopheles	arabiensis	f	1	0.148722422056368	0.162757760971084	0.170874683687299	0.166846356043219	0.17866232790943	0.195318786893045	0.188139965522522	0.172597424625107	0.168121794193816	0.181476433844585	0.171763519340504	0.167866592095411	0.176504781483558	0.176656727529834	0.174280808367455	0.175087693055424	0.182445283027185	0.172531462969644	0.166856957863961	0.176896858210297	0.175362585285541	0.175964195807268	0.180269865708338	0.180031369275049	0.176047019551451	0.174442314244593	0.179940323255668	0.181851154555752	0.178231806619906	0.173092137294874	0.181524067833968	0.183153083993479	0.17810294998729	0.177315688482441	0.180845433283446	0.183082133971793	0.180231264989698	0.179490334007528	0.181150581872543	0.183431913759402	0.181574651386647	0.182927373420949	0.185512667112408	0.184323355368122	0.183562351765714
B	Anopheles	arabiensis	f	1	0.115766418296883	0.0828560081529737	0.0810671549377238	0.0725051640538709	0.0710443889217904	0.0791487425691151	0.0937469238797065	0.090472057744404	0.0912727313673477	0.110427519949931	0.107008992235313	0.101068107884487	0.10052038846893	0.0966693258001234	0.0944688832310441	0.0921836875749978	0.0868990359193114	0.0901995695701843	0.0965216183771907	0.100182824633046	0.102242396773456	0.0945188078880287	0.0831772217544941	0.0865359551359886	0.0911878454435111	0.0931086789405152	0.0919305320656476	0.0942173147999304	0.0969483777197875	0.0981409962320195	0.0990361392624978	0.100420590158571	0.101231678014724	0.0993706801898739	0.0954506600395261	0.0924097919094669	0.0922879592259096	0.0917771476821547	0.0942800744894995	0.099137636584367	0.100370439457538	0.0968282837571554	0.0941377813397675	0.0992397453559132	0.0963929866156531
B	Anopheles	arabiensis	f	1	0.0807034646959857	0.0843558579984805	0.046473950071882	0.0654699301206839	0.0827189524366694	0.0831846895554089	0.0742429676419902	0.0817308095244794	0.0930982483667384	0.0940536380365445	0.088131947164937	0.0856649775048965	0.0851339512843201	0.0671351988944704	0.0736111622129925	0.0873453949519926	0.0766542075673763	0.078256469094061	0.0860872372203047	0.0900736547715915	0.0834018343981935	0.0763719235372135	0.0743223366401096	0.0785670906550952	0.0802041649033513	0.0808799504234902	0.0838780828327165	0.0842737539845061	0.0866404273533653	0.0914128564135676	0.0901216479082957	0.0902976728327706	0.0916863733402309	0.0901248555324439	0.0884058437807725	0.08744569376566	0.087475626321754	0.0875036703890734	0.0881038048981351	0.0896585566599361	0.0929354841978804	0.0910315164894245	0.0875985462087956	0.0896572723399792	0.0903804854586739
B	Anopheles	arabiensis	f	1	0.151787998338788	0.157461781571988	0.131877539989337	0.13046535831507	0.131199403094068	0.132206747908705	0.14114296330358	0.140593467419723	0.148698557079002	0.171819414165462	0.14941911521631	0.142434395180794	0.159188359958755	0.139563476123891	0.140025244256517	0.150245324278187	0.141739355235907	0.14151758033949	0.147538076850525	0.152970953171644	0.148183640609483	0.143014480175305	0.141353230271969	0.142166083231577	0.146149255648783	0.149848766385369	0.149464766200427	0.144211556440114	0.142996459684177	0.148727394641753	0.153328093678495	0.154662091294318	0.153249049745294	0.151400266259687	0.149177425266775	0.149553029453916	0.153062521595519	0.148944972671028	0.147971408815355	0.152363329575042	0.152551558611663	0.150650595358085	0.149455015238435	0.151698998942406	0.150861788585185
B	Anopheles	arabiensis	f	1	0.174404526101492	0.160518450400408	0.153412474418065	0.150705826308239	0.157266175824104	0.164562341868907	0.159002383290934	0.162833861681717	0.166992871028278	0.162386749339348	0.156692903122675	0.164233941424123	0.178251298464211	0.165023534012402	0.161777856542812	0.167633881865675	0.169298201491404	0.172071395906042	0.171110778928582	0.166206738897037	0.171765128761618	0.175889915587279	0.175532879549115	0.174903208761275	0.177582374920214	0.178330399676888	0.17297590272159	0.177529635417426	0.182625641853842	0.182252211125115	0.179123741114618	0.178199895353317	0.179126466215338	0.178590601634634	0.177587562957719	0.178760457392612	0.182976436033398	0.183645409585616	0.183665794505282	0.18395903790267	0.182260031282104	0.181322896682355	0.181446180228751	0.181996868110133	0.183115321503858
B	Anopheles	arabiensis	f	1	0.0659979309408583	0.0683553667131366	0.080881531020149	0.0583630734774771	0.0610425081677666	0.0757997675691767	0.0567467051710317	0.0614926774448549	0.0755599178109125	0.0778233526885911	0.0652703620001309	0.0635150087960382	0.0719086563012888	0.0552800569163269	0.0575646342023651	0.0690311472894072	0.065054720816327	0.0652343186291135	0.0672858185877364	0.068130906084103	0.0701323948259849	0.0687855720923855	0.0664685105316196	0.0715609415538593	0.0678859248121394	0.0647404753628345	0.0722801089627175	0.0660119989052921	0.0605586345157826	0.0646926317551804	0.0732926047402147	0.0752472135609588	0.0717848301556935	0.0710468957767652	0.070344589941936	0.0702792274757504	0.0711511195413935	0.0700529611684918	0.0705959875525816	0.0727367242774698	0.0711193379396287	0.0701525795859664	0.0706967446280562	0.0720623207320915	0.0705532340156262
B	Anopheles	arabiensis	f	1	0.0161031925921903	0.029802813569664	0.0272710951551395	0.0258558318278881	0.0144851182825021	0.00384461338670671	0.0137217033414727	0.0233257927234036	0.0318079079379794	0.0377074774234592	0.0217647511230732	0.0140190450772259	0.0208750124246209	0.0199573442326126	0.0224140086128499	0.025714499356858	0.0243031828994772	0.0225533877923144	0.0231451079716278	0.0267014387842966	0.0304386291698628	0.0313124437935844	0.029491965836037	0.0279005016136143	0.0293415624288635	0.0308153927561988	0.0292319923837188	0.0308698697171927	0.0313940656811579	0.0299530752836912	0.0343178910607408	0.0340191763713993	0.0297903742940274	0.0283287320586293	0.0286608807676242	0.0308301128499651	0.0336396631736116	0.0308780654342472	0.0286365882936972	0.0295471739909659	0.0318574614569478	0.0317683494414312	0.0303826997553318	0.0305390104274702	0.0294158050463803
B	Anopheles	arabiensis	f	1	0.380809284688587	0.392000130400487	0.405036119654281	0.396136668717312	0.379386108713712	0.372046761693985	0.39059994995189	0.387844615903957	0.380830360081684	0.386144158762385	0.376283857427941	0.373271844777458	0.379409471345673	0.370758759639613	0.372020725413199	0.377327293029743	0.372900748674847	0.373972659613437	0.377617495328045	0.37960475330528	0.378568843245152	0.374531186207081	0.370597197372554	0.372513605085332	0.374689515366326	0.376789656775357	0.379261082635849	0.379603799509952	0.377250300742802	0.374402123534764	0.378845171022664	0.379846973212809	0.378436086611261	0.381544069045364	0.380969547510119	0.379344266228366	0.380039654230801	0.38135260011806	0.382069458033866	0.382198022010093	0.383532380374419	0.383214045454228	0.382120601104993	0.382370172071889	0.382288611263369
B	Anopheles	arabiensis	f	1	0.211517331441166	0.193757856181209	0.185053091522582	0.179392886677304	0.181105390914158	0.190487698071824	0.205594387050345	0.197329264032611	0.185581346321973	0.188968353210388	0.191902936853319	0.193143939754935	0.191542664863181	0.183674419981303	0.182914317259904	0.186878531747637	0.187694562095431	0.184564727025843	0.183601350798937	0.187577363331456	0.189423808903293	0.189797678897135	0.189117208272323	0.187622618455483	0.192087607422048	0.196397404776938	0.193649701268758	0.19257847767014	0.19207222368412	0.192132853836172	0.197395832616608	0.196384296980352	0.191686527404356	0.193212668925021	0.1908623497026	0.18958110362319	0.19334544027927	0.191370090513456	0.19150781023226	0.195608194730896	0.197458003929771	0.194866618253109	0.191626755689676	0.193357348248948	0.193085361051721
B	Anopheles	arabiensis	f	1	0.166170639404244	0.160504180885191	0.170442558390859	0.185801560702235	0.170676416994886	0.144561682476731	0.15137306776228	0.160082047541791	0.166676655821108	0.170775586168075	0.168247590061354	0.162511341645942	0.157476491797021	0.157595033743384	0.158113416096229	0.156943605603142	0.153698761711492	0.155813031413474	0.156061860067243	0.151986711478457	0.158509335702719	0.160486467912748	0.157618533430989	0.16211934875074	0.161131574067435	0.158830316271318	0.161596020733265	0.16278126121799	0.163184348605712	0.164636054021104	0.17169438868776	0.168446449676809	0.160102395458471	0.162967175965864	0.162306543512395	0.16140094403332	0.164351089985212	0.165670045001031	0.165557569864526	0.165003871246789	0.165901605417807	0.166634630798794	0.167416544960946	0.168799194988626	0.167021648182091
B	Anopheles	arabiensis	f	1	0.0340717011731384	0.0332423042291593	0.0316433761398414	0.0274233536273543	0.0324578043002649	0.0399058969730428	0.0351145631547354	0.0466217321593327	0.0571575120522956	0.0521599795332012	0.0545332362252925	0.060185120710557	0.0604153998572103	0.0372597114415225	0.0386375821045293	0.0504985964943393	0.0418094919459765	0.045178337700306	0.0546225304871384	0.060342017795819	0.0548722005844711	0.0493053785794702	0.0479305887127896	0.0494388540702746	0.0511425138491852	0.0523773284832997	0.0532473530175454	0.0542374622629212	0.056615024280321	0.0598263114036785	0.0602637049090641	0.0587671563889034	0.0562234054461464	0.0537446588216677	0.0510914666233828	0.0503017917680978	0.0522589046434001	0.0522397878804456	0.0524881009990129	0.0537855634325032	0.054908257695113	0.0547648541010768	0.053621574794623	0.0525044646328242	0.0537966636706097
B	Anopheles	arabiensis	f	1	0.159147821475038	0.145327164382638	0.139566709377636	0.153565092992259	0.157189057558695	0.157240545795359	0.17650000237839	0.154528973540128	0.138433564599646	0.163409343204893	0.156941131495008	0.154506390265776	0.163047288789677	0.150012383958642	0.148546560918395	0.154194704174669	0.151222014796022	0.147715010359704	0.151166990997908	0.161511127985288	0.161256010712415	0.157058310663961	0.155704274323216	0.16472336221762	0.159830767547166	0.151340559100148	0.154606810055661	0.159617619476454	0.159409223934327	0.154805072182668	0.161311746884428	0.161973799323203	0.159163007591851	0.164792600253853	0.163080062653564	0.159390367151594	0.160313443338814	0.161072495956037	0.163552924580103	0.166565532272536	0.164134746766561	0.16227648114019	0.161260391914968	0.159588176261303	0.160899157590362
B	Anopheles	arabiensis	f	1	0.220479468077013	0.219364230774305	0.242285489687046	0.233437344179915	0.237649555902642	0.247956951693756	0.234008902270748	0.237853405537766	0.246685617215654	0.244396283107824	0.233797224939377	0.237793702466128	0.254319467558373	0.252339673925463	0.244620514563628	0.239805150948192	0.243209384625527	0.24350402235521	0.242536102400199	0.243110774962611	0.24683202273588	0.246987656131415	0.243965645412469	0.244152335277488	0.244397484790144	0.244998308998744	0.246911183617568	0.251206344918158	0.251915697867709	0.248794505778759	0.253624960317559	0.254759680827921	0.252652848232377	0.25385049261697	0.253240987774224	0.252357790769643	0.252838665555546	0.25181860633588	0.251535729373809	0.252510865816302	0.2528945948187	0.253013632120668	0.252542621720364	0.251200747199777	0.251312668112524
B	Anopheles	arabiensis	f	1	0.195612586552754	0.189772942982987	0.146205725737223	0.141745680719794	0.140293498785324	0.144816646682059	0.175696447197974	0.167447675018415	0.146875705074291	0.144852440815374	0.149382211346263	0.154319566841901	0.155513412964799	0.148972150436085	0.151307267856373	0.154584138159978	0.14572164148336	0.150596180302712	0.155312361943767	0.150873757596485	0.15281055797849	0.155895216827903	0.155649930767304	0.147800139236108	0.150971460885513	0.157857577473635	0.156959144626996	0.154128576877574	0.154997999558387	0.159632925080914	0.15788943467213	0.157885740040935	0.159130590875516	0.156928069539825	0.156180024058296	0.158018957973228	0.161014147432474	0.156492865958911	0.15504441197968	0.159238058478401	0.161190651715714	0.157201548382182	0.15343236898227	0.158684250510702	0.158444063430062
B	Anopheles	arabiensis	f	1	0.227085071122536	0.223169375301299	0.246522442165191	0.255223777380108	0.239017741795651	0.219280590093652	0.230112304928444	0.234795598181461	0.23848091352051	0.245825982686465	0.229901740465888	0.229479083094774	0.246600849388256	0.236774233972835	0.240246942082468	0.248401168966194	0.240162760061174	0.236418109039912	0.239085084235177	0.244306728422127	0.239475518747353	0.240158516814808	0.244719777352311	0.236980902885043	0.236771781455107	0.24123989439883	0.243232747912485	0.247562129378541	0.248599264418099	0.24549055973205	0.247453502371713	0.249312311041025	0.249544253707986	0.248357636613686	0.24701060900422	0.246500852343203	0.247281623233223	0.248367048323296	0.249357981833399	0.250429263623937	0.25300151863112	0.251425586865434	0.248754616495748	0.250787430994165	0.251981846753829
B	Anopheles	arabiensis	f	1	0.180358985405678	0.175527069298593	0.132645067115955	0.129450868920531	0.132182056289574	0.131105269323003	0.129144447281155	0.125888816907426	0.13510351966795	0.159281761197213	0.152531158272252	0.150892552989581	0.159172327190167	0.13969686084961	0.135493796336916	0.143941189082821	0.147035808805086	0.145734373276562	0.147174748855576	0.15290761900887	0.148183640609483	0.143014480175305	0.141453222719893	0.142750480090044	0.141406012723826	0.138988209155963	0.139134139184821	0.146494623246197	0.149155755629347	0.14482169490018	0.151790618570269	0.153476353034754	0.149504792701927	0.147794171525597	0.146040964935287	0.145473048012265	0.146991928267453	0.148670654498245	0.149621949182873	0.149707211912141	0.149526494109115	0.150613766598823	0.151093421385576	0.148359980132153	0.148501404700157
B	Anopheles	arabiensis	f	1	0.247425274971557	0.244050833616099	0.265169854451437	0.241305367495692	0.226882777450532	0.234870001203486	0.256723144660569	0.246288660541313	0.23697161172829	0.253811027771125	0.240752161058131	0.230269551215237	0.235457701076054	0.246604928247267	0.246215257175567	0.238765519709714	0.236528764937711	0.240182264612839	0.241132840489665	0.23692317623846	0.244378525896537	0.247359652397094	0.244015641636431	0.244444533706722	0.241084870111224	0.242310393039071	0.254923338633409	0.256147039930636	0.25027651994997	0.244674582292856	0.249468461247175	0.251167011687596	0.248667721087929	0.247371487509664	0.247993062038713	0.249211222438179	0.249763140029962	0.250875317013763	0.250765282754676	0.249891592249252	0.252241941972379	0.251783476318595	0.251021401445282	0.254701377320484	0.252590257210866
B	Anopheles	arabiensis	f	1	0.171792695017009	0.164703518310118	0.140484014416859	0.151284395368358	0.164822743440727	0.172740373726473	0.178546343371242	0.168791753892743	0.159964992046483	0.16528538191217	0.16984768615685	0.172709665418877	0.172579535205849	0.165409715550423	0.166746924988678	0.168896262167409	0.159274252869248	0.163082081723055	0.169135914876933	0.168642314564073	0.170886084682191	0.170242478828545	0.166041591684271	0.161540502343516	0.165196782012649	0.173347722562786	0.178694230132536	0.173894287934947	0.171008620791891	0.175390649875156	0.178959728658912	0.177140526841989	0.173379058327755	0.17559098135794	0.175998465334309	0.176363187357442	0.178467424377645	0.176692937895805	0.177915590715748	0.182396500285241	0.181122701771326	0.178639499913581	0.178319225767777	0.182376193920745	0.1809503738883
B	Anopheles	arabiensis	f	1	0.131115390798347	0.126713555668947	0.104321338415037	0.121029813199827	0.122028189137404	0.111645292253484	0.12179644448317	0.132416328286648	0.14224059195558	0.148136865848567	0.124630030512564	0.11602806492499	0.128997148492105	0.123799612995004	0.127288627279852	0.132481357830442	0.124964788129025	0.125696993812153	0.132489157989185	0.138750925753064	0.134927847550584	0.127914995177053	0.123080524601805	0.124609387789742	0.129551833177451	0.133982870930525	0.134342521424621	0.129927406336238	0.127852316837959	0.131305513261236	0.136717263463887	0.137272557896683	0.13417089358269	0.133136304930187	0.131993141601136	0.132143620671912	0.134314160847237	0.134889155721785	0.134245258894665	0.133375095063459	0.134151067773279	0.133551799944182	0.132775512936101	0.134215925205969	0.133745446703187
B	Anopheles	arabiensis	f	1	0.113698053088726	0.120579831971844	0.147637708651358	0.136010703326919	0.126343649465799	0.128876359578619	0.138131955511918	0.139537922245788	0.141249836777308	0.147586163570037	0.132052670960707	0.122929752509351	0.129164186173749	0.137791825232482	0.138953307507222	0.130901574094701	0.117866090857875	0.121917978840312	0.132852485984134	0.138814259915839	0.134927847550584	0.127611032500774	0.123288895481957	0.128505627933342	0.138381641210842	0.141628765740707	0.131055959740971	0.129833858759032	0.13254557988364	0.1354726736117	0.143923301096348	0.142259527997424	0.133824672092973	0.132387478184171	0.137155008856792	0.141815489533665	0.140983001243344	0.136799573874813	0.134593882143077	0.136027714003482	0.138297726510421	0.140576330462945	0.141866775057197	0.141329846025484	0.138488456855321
B	Anopheles	arabiensis	f	1	0.258898713539118	0.267995077284365	0.235996046045427	0.22219650096757	0.2292932179414	0.243029446391199	0.242277893823864	0.226034757527202	0.216006632443212	0.225778490189601	0.227103090034133	0.228823367531337	0.231415058854744	0.222961342240892	0.215399310599553	0.211568395633593	0.210601950275726	0.219582604939971	0.225589301381036	0.221706278025139	0.221354641088277	0.220130927408168	0.21927659049432	0.224777254334007	0.225035660893867	0.222104764423603	0.221679940120093	0.229264965864224	0.231770233349776	0.22638848032977	0.232012252188992	0.234445525515539	0.232656972892555	0.232187960522162	0.231833448874801	0.231212332700517	0.23053012774862	0.232133805124844	0.233295541291638	0.232991958933929	0.232393357596374	0.232615317131524	0.233636459666445	0.234835447507237	0.235025990204375
B	Anopheles	arabiensis	f	1	0.327154703236533	0.324767046243595	0.359047349325182	0.341010204484939	0.33055274787267	0.337818972615595	0.348261259312531	0.352185511804949	0.356204760984466	0.363011889742698	0.347511578775438	0.341063963048944	0.351147847309908	0.357220530505053	0.361494564167159	0.360438214183469	0.351604444523833	0.348112373477665	0.350148285444073	0.353803767643262	0.349691020321895	0.344104517589951	0.342449564993651	0.349593423681757	0.354901158476799	0.355217529334934	0.351686213782346	0.35729306655597	0.358921200992367	0.353648552683689	0.361816904691138	0.363667615773679	0.359754108336359	0.360989247070425	0.362551176897532	0.362827697728995	0.362036002900686	0.365917834605799	0.36677035356717	0.363744096176566	0.365744733232108	0.366457404613746	0.366176809080098	0.36723590113842	0.366965365966347
B	Anopheles	arabiensis	f	1	0.28507663670143	0.275799404524797	0.262050280336136	0.249066822189998	0.243778336223902	0.246664139508466	0.255236045827513	0.258639875769754	0.253694107329377	0.242559900797408	0.239102588251411	0.240611413425606	0.242826093546176	0.238987554827398	0.245943745667255	0.253171876968671	0.244680297189803	0.241647009715456	0.239400973515981	0.235566681950343	0.243526987286701	0.244464413945189	0.236746976207437	0.23295845082415	0.234713977643323	0.240258732430861	0.245847368207585	0.245302337891139	0.241784400053321	0.239598388503324	0.24465529988692	0.248034278327582	0.248136964295394	0.247133739137573	0.243605038349965	0.243131652202198	0.248606965651064	0.248658391778867	0.248211994239421	0.249353321800154	0.250030118068348	0.248894010293807	0.247958181524823	0.250078575690785	0.250070282855932
B	Anopheles	arabiensis	f	1	0.173314798839966	0.164703518310118	0.140484014416859	0.152550603597719	0.158171710754201	0.155299386131898	0.16144728100467	0.170093465502512	0.169475102628884	0.156016102289479	0.15758694706628	0.162964548074563	0.163014708775074	0.149613889280857	0.148546560918395	0.154032886302615	0.150895802706512	0.152936481335791	0.153580494970084	0.149517263308368	0.151569678276218	0.154400789963206	0.154821638012551	0.151196034340193	0.152765673333668	0.157527514020208	0.160247657907601	0.155408706647914	0.153500752950708	0.158725861069782	0.163331849506414	0.160303687584387	0.155418750548484	0.161186505519762	0.159318998770949	0.157654373334029	0.163077723709478	0.159162617190267	0.156323458984367	0.158718580359945	0.162251291319439	0.160516802837164	0.15710290953689	0.158935689776744	0.158988488555103
B	Anopheles	arabiensis	f	1	0.216603934143111	0.198508413041579	0.189575150419887	0.182226616706131	0.194392350636407	0.206275276083861	0.183600498438716	0.212651411059009	0.237008363964556	0.208341335501278	0.188441943448817	0.189713798218462	0.20296984989132	0.19489902146535	0.19724567684851	0.203764684828959	0.198114721604008	0.193213856523131	0.190043489813492	0.189083024216492	0.194802660083188	0.194997581670223	0.190469777785703	0.192981215797524	0.195957209946916	0.198051259130147	0.198829144107825	0.195681271239513	0.192697112693263	0.192951309272296	0.197706955321918	0.20020813619761	0.199518073780668	0.197961847069919	0.198385210177445	0.198858336430358	0.197540687785157	0.19649007888814	0.196702793153175	0.198799176106394	0.203999793961859	0.202833983484647	0.198891846701074	0.200222850423791	0.200929117707757
B	Anopheles	arabiensis	f	1	-0.0170127373070658	0.00644154644396209	-0.0124935756694415	-0.0145755094231642	-0.00440836939574085	0.00703404599262611	0.00654261051702622	0.00467746161708883	0.00815680214733258	0.0161910519324148	-0.000201004292673281	0.00646854733480876	0.0320017310589267	0.00492654417793709	-0.000261622156581053	0.0121579052142211	0.011938246573786	-0.00376789763841157	-0.00422068287143741	0.0202589935614625	0.0186214881571127	0.0139084896455413	0.0137350109009418	0.0135966668134515	0.00707733683584826	0.00304301428950035	0.0100208583504008	0.0111711658590599	0.0112716478834578	0.0140302899079185	0.0196729629703512	0.0179426787932536	0.0125605068512121	0.0146224933044715	0.0130669938450481	0.0112993967909692	0.0130546462215537	0.0129353856093437	0.0120584368223134	0.0116090420221238	0.0128621354196882	0.0132168974860799	0.012010826993921	0.00973923342575888	0.0111540837179882
B	Anopheles	arabiensis	f	1	0.0934640290684736	0.0959074986452667	0.107723259914173	0.0993779867639487	0.0865144105324704	0.0818939093337131	0.0954719482992988	0.101662948387726	0.102748090434591	0.103324786134413	0.0962489734096847	0.0968230266362031	0.102250358203569	0.0845042528791871	0.0850146587342989	0.0944765410401568	0.0891497840568188	0.0877885842212684	0.0906866394196745	0.0949492169489958	0.0965024670663247	0.093776604020942	0.0902799699769	0.0940403810037344	0.0923552089624218	0.0893322546790218	0.0919446613969119	0.0986077197850274	0.0998061199476218	0.0949179064870022	0.101479040864618	0.102609771998646	0.0980713233620162	0.0961744845057175	0.0944263978216768	0.0931006528672293	0.092859544041076	0.0945034231819847	0.096152756332507	0.0970159195858996	0.0981415260419788	0.0951869782592999	0.0917097006032516	0.0935742392876706	0.0938476962377404
B	Anopheles	arabiensis	f	1	0.283886936569894	0.286608685998055	0.271241417008027	0.257264197218724	0.249186714598626	0.256155602184768	0.287543910368613	0.270024781555425	0.253596402035327	0.278227531328845	0.27164037070107	0.267032182183223	0.275229128801912	0.278695382260136	0.27311398338878	0.264048124945886	0.260296696956011	0.266128094463361	0.273757812055399	0.276634481893538	0.275334151080011	0.271302002782329	0.268084774679978	0.271111749897888	0.272011707705488	0.269909450913381	0.267147790440734	0.272116304117405	0.277201593292981	0.278653107333331	0.282567715524784	0.282329422899186	0.278551487729628	0.275816406924536	0.276862143990047	0.279360995742551	0.280544407605497	0.280091226924659	0.281696571081198	0.284640283747574	0.281763663939924	0.28037038677733	0.280993758161714	0.281540806792463	0.279511014872303
B	Anopheles	arabiensis	f	1	0.148205234302675	0.158010102559073	0.166355383825318	0.166547543960764	0.1520755529468	0.144441345386011	0.175174015163728	0.164879615167697	0.154401640305469	0.177822611899096	0.170880702092402	0.163783862679655	0.164895168945342	0.150909149193894	0.154299984174153	0.162805717960246	0.153460215200302	0.157787116596999	0.162152551885069	0.157337191243103	0.158623344110586	0.163854095702702	0.167154776681998	0.159142567213913	0.158659326639537	0.163081317981698	0.165412540309404	0.169638934195787	0.169224225663329	0.164000226308983	0.16680135415307	0.169771063559429	0.170083184962601	0.167397791673367	0.166422209787595	0.166830616478762	0.167186408913864	0.165871026527607	0.165646313842119	0.167122317535006	0.168167093261614	0.167713258616347	0.166563927609386	0.166289046504321	0.166573723057597
B	Anopheles	arabiensis	f	1	0.344025779560955	0.368624593759569	0.382301532802494	0.390801061860256	0.373902862206251	0.355025614638289	0.375027990260966	0.374011756276386	0.367628752807286	0.373954589453706	0.372678872527849	0.370428415017505	0.369978588104513	0.367891386800515	0.372076736423318	0.378205106396166	0.379255156273153	0.382515888331896	0.380669627582195	0.373450238090816	0.384322631908564	0.385842684610701	0.375827587819595	0.372955712091306	0.379729469558765	0.385381823576591	0.38024431318056	0.38403870296469	0.388199474094283	0.386942086849243	0.381943989603027	0.383611835530923	0.389440886488858	0.389717556873863	0.385381421420011	0.383548544663709	0.388572284048036	0.39038546337485	0.390506204568458	0.390082095535805	0.389240188394501	0.387711369584897	0.38692359004442	0.388537711086726	0.388500398624786
B	Anopheles	arabiensis	f	1	0.160000516399531	0.161829516601284	0.153562252330669	0.15323824276696	0.141998804060039	0.133142845467799	0.153382598629582	0.148586852263588	0.147314371764077	0.170920628227362	0.163558783620487	0.16110969015761	0.168653892018833	0.14882921306505	0.144565972866998	0.150853061395979	0.147884724042546	0.149146294599009	0.154123388915641	0.159318303731032	0.15806574076671	0.157903422603375	0.158022541875039	0.150553358058996	0.147361981693897	0.151854740081313	0.161865064075381	0.159257689662768	0.153666950738075	0.153017280714179	0.159673102111117	0.162712558932861	0.160110225491683	0.155046681930236	0.157682330492237	0.161338262691521	0.159565790314537	0.160121070138682	0.160572474293724	0.160269879685167	0.161678869430726	0.160516106233543	0.158268308680884	0.158391732034307	0.158984244981861
B	Anopheles	arabiensis	f	1	0.084161783746205	0.0976098592957159	0.0736747823393071	0.0481367196596719	0.0517035170110189	0.0715539003134432	0.0754871100709242	0.0795132511839281	0.0804008280330144	0.0739673351054649	0.0602424857605351	0.0589558846632858	0.0681990604884153	0.0582903671264603	0.0637556779843871	0.0727622240534064	0.0628916382571404	0.065312432644407	0.0737745613323109	0.078439158610332	0.0718483614633583	0.0682780398121992	0.0693528150097857	0.0660593511385939	0.0647065998893641	0.0678674735724507	0.0749824385230864	0.0748796413963885	0.0688423538544829	0.0632563703295319	0.0741354117105288	0.0761339249886514	0.0705121196479335	0.072351607318182	0.0723529287396688	0.072878086496122	0.0758328848195416	0.0732712072726436	0.0708994243744085	0.0717423022010946	0.0759074137143108	0.0737802042747553	0.0697103266258755	0.0726204568683903	0.0743514348414287
B	Anopheles	arabiensis	f	1	0.102544403731458	0.109590781827359	0.103836158672254	0.108153930852794	0.102427316110335	0.0956292073021546	0.109037570839962	0.0967376317533051	0.0933151947816736	0.121330986245401	0.111230534006572	0.103439517820724	0.110001438820171	0.10513641388634	0.110626994811391	0.115376901616638	0.102898886501147	0.112300319998354	0.123352199979188	0.120144460832606	0.114901416412233	0.114082043251478	0.117684216948176	0.120185623768943	0.119935678846983	0.117558318026308	0.115287503787534	0.119621417236923	0.123461004443114	0.123153268585622	0.122839928626565	0.123430137776477	0.12264316694577	0.116804574693969	0.118152628614919	0.122955790425104	0.125383723573581	0.124405868912259	0.123000826242494	0.122841994865118	0.124260332916363	0.123140042871782	0.121003599999148	0.121358673720604	0.122532127036095
B	Anopheles	arabiensis	f	1	0.147458719206949	0.135831847558614	0.130528109653674	0.146636427680544	0.143166590239104	0.13293292519836	0.152619047291758	0.156154137882258	0.158080085487496	0.171858647581	0.170364867197462	0.168955417389402	0.168604764758215	0.14789883898376	0.148108940392131	0.158912823324193	0.155297085669979	0.161101444639914	0.165143672734602	0.160038805587655	0.156645691301953	0.162224859159183	0.169211481911258	0.157037533734275	0.157588511697328	0.165668974927947	0.167911338425363	0.162697137727147	0.160689681363078	0.16542139858909	0.166199860939636	0.166833484514278	0.16856128017513	0.171282127908394	0.167805620608461	0.165867618628416	0.170893048322633	0.168670638673645	0.165651795510613	0.165549418217053	0.168224200513371	0.169660878744609	0.170070213620835	0.171214664616714	0.171804606973581
B	Anopheles	arabiensis	f	1	0.0645789034672897	0.0607915377129304	0.0584823459985409	0.0659033489674543	0.0731948282963621	0.0780472639834127	0.081748407857282	0.0766234271823467	0.0762181959103131	0.0878280330459611	0.0836315721755668	0.0840896938853765	0.0909715948067441	0.0807401148048377	0.0803057268831284	0.0845022602719935	0.0795785397857022	0.0830086332758967	0.0899363063120749	0.0938354740736586	0.0908029322464865	0.088576701247854	0.0888774042395582	0.08838958523246	0.0905435634945517	0.0942428741546006	0.0966042303010954	0.0908583296695202	0.088579496909179	0.0938530795875293	0.0954993556350723	0.0949847009402105	0.0940113819300419	0.0947473237738647	0.0956182673013934	0.0959116222849722	0.0954272521587089	0.0950515636769561	0.0955605555506665	0.0964593198543225	0.0953778130727429	0.0952174592025335	0.0958497764244366	0.0959643727494077	0.0942947264995965
B	Anopheles	arabiensis	f	1	0.0957326479871567	0.118085753645725	0.143550534085817	0.118022894814808	0.103057059122199	0.108902157452479	0.120073257164121	0.122083146175062	0.128127007930579	0.144134960243508	0.130464241220496	0.121830863606827	0.127068718478802	0.121575093789766	0.12557345885783	0.13072962750507	0.123133036707532	0.128566114190379	0.136813259901529	0.137850472630785	0.133367041303978	0.126117331971763	0.122561288680975	0.132486581727437	0.134805915050009	0.132046917720846	0.132518193148822	0.14070183611721	0.140938192873832	0.130838641856821	0.134684566648235	0.139160882582028	0.141210529845792	0.142467630380047	0.141776383070046	0.140517882123947	0.140051880698472	0.139581621350806	0.140847737555952	0.143396037704382	0.143761578837276	0.14389525849784	0.143254473479596	0.140897766154497	0.141588308496585
B	Anopheles	arabiensis	f	1	0.08535458735712	0.0868034762708169	0.0644864047027412	0.0386756378892353	0.0509831150644817	0.0821282549055948	0.0858042797174363	0.0802470322069987	0.0765344111174835	0.0794391962172345	0.074193722713215	0.0754447126527139	0.0835033934884981	0.0811621347670752	0.0744977781791383	0.0715674283722004	0.0786428781026026	0.0828449755458527	0.0793113133904836	0.0700812339032944	0.0703425661559344	0.0722887358968471	0.0730704530805009	0.0737935520030636	0.0712782881749759	0.0697644284718793	0.0733797385412247	0.0751294633704918	0.0730426682627444	0.0698905449878585	0.07791656525743	0.0779646518421268	0.0730904030419837	0.0776071409634601	0.0750284968396387	0.069732507519007	0.0686274167482677	0.0730768549626413	0.0762508697267352	0.0759128750933669	0.075987644671919	0.0747360996311547	0.073041660827969	0.0725986725816443	0.0728748124434737
B	Anopheles	arabiensis	f	1	0.0430598079611126	0.0144892703729792	0.0172184669256938	0.0454417017699578	0.0453327765080695	0.0320009112976002	0.0513280359706652	0.0450297982676718	0.0423987014378653	0.0655762068202383	0.0590934081354991	0.0489023465369107	0.045345976312448	0.0345128654780966	0.0512438839193815	0.0685287427832411	0.0479160340694067	0.0437868897893187	0.0478789098663774	0.0499176821823589	0.0568362068797937	0.0599675620578064	0.0547509464048253	0.0396912488801769	0.040450987306073	0.051427250796952	0.0591204220824228	0.0591009594007156	0.0554693292977267	0.053239882178906	0.059049946699815	0.0605641017818	0.0580181029056166	0.0581298047050823	0.0539162747391319	0.0525875507286625	0.0589681647805631	0.0600879134114485	0.0565817498462523	0.052201795325991	0.0548908618550284	0.0556023766523049	0.055179910420624	0.0573977348230558	0.0544306430554505
B	Anopheles	arabiensis	f	1	0.245153552573495	0.219984652397246	0.228775126476796	0.250438701440329	0.250522277977775	0.24004993405472	0.250220537986134	0.236259783064607	0.23113838282973	0.257114897581867	0.253201331600197	0.24314517519437	0.239000656116591	0.234935896305619	0.242018121514608	0.250868894785935	0.248022706991462	0.246399173897291	0.243504920483938	0.239444584339641	0.246858771109863	0.249739128102559	0.246237570566433	0.246320495410367	0.246471608612997	0.246981016361325	0.24880095946672	0.253027896658741	0.253666057213647	0.250460577804101	0.255211492177029	0.256279436375144	0.2541128375809	0.255246114756842	0.254370324569492	0.254114903747104	0.256739269016932	0.257447192683186	0.260349307671634	0.264060080070126	0.258695875928806	0.255083518141466	0.257281648412179	0.26543370667336	0.264029073968012
B	Anopheles	arabiensis	f	1	0.308007302998428	0.294021718788913	0.331493906786206	0.332843369086706	0.314732751362151	0.30086816267659	0.315635271915212	0.30747534476979	0.303462750641267	0.323630992230921	0.314251497974741	0.302873961792152	0.301728846028591	0.303336040297713	0.300181351293199	0.295573934186222	0.295798955804615	0.297690275702901	0.297111194173193	0.294649412123872	0.304587668582394	0.307233068013118	0.300627655706617	0.297492979942605	0.304005436098458	0.308336453724874	0.299978210518919	0.305746153881887	0.310640800107011	0.307104208024091	0.305876283181426	0.307997738383156	0.311574831659023	0.31268236910503	0.311336676734518	0.311603871277775	0.315734467030976	0.316445284952873	0.317057877377996	0.318391467990162	0.317378669636216	0.316668811137785	0.317815173045363	0.321334341641907	0.319663938780686
B	Anopheles	arabiensis	f	1	0.165084015622097	0.166577175013295	0.15808155219265	0.156069471308138	0.154300860454109	0.151079471449143	0.147203145628952	0.144199612928391	0.146373420332043	0.152323046928451	0.135052765344917	0.133928577492284	0.151802262825037	0.146647855351167	0.144332916375828	0.143343580682605	0.13529728205928	0.135764480184123	0.142065590903833	0.147799890657003	0.143221635991614	0.137646150740446	0.137474715832461	0.147081911736102	0.145919264070723	0.139903396865395	0.140145482643405	0.144484097703673	0.147096732888257	0.145650835186676	0.144263435912093	0.143328998010013	0.143307567183099	0.144445302247696	0.143574897138679	0.143015751481883	0.14464708367512	0.144573964845121	0.144342607983565	0.144995097860519	0.147271013675724	0.145795381774254	0.142472435218535	0.141813443814662	0.141744939308874
B	Anopheles	arabiensis	f	1	0.171568277161104	0.184187540272969	0.223999939809526	0.189010131804497	0.188386166612548	0.221201635816724	0.233729135741076	0.221373066844599	0.211669909161785	0.221737774150327	0.209257714753637	0.202605107908536	0.20870923889251	0.206643189213138	0.211520416766145	0.216325078511018	0.209835581568403	0.207654363862761	0.211724324469967	0.218452993835653	0.215835033126534	0.209419850226539	0.205499125919816	0.211266004391782	0.214959373784579	0.215767817350126	0.215672439496245	0.214416118471425	0.214219406807266	0.21622054902504	0.21963030186646	0.224553314360829	0.227170224180229	0.221900485599613	0.220041868608158	0.220340201890547	0.220197204920737	0.222263319574001	0.224006714704388	0.224017113024833	0.222040665713721	0.221929007400825	0.223717978793095	0.225554741333422	0.222399527661674
B	Anopheles	arabiensis	f	1	0.171568277161104	0.182302512502934	0.223435245041854	0.220589499975725	0.207634814607106	0.203219965899492	0.216348760643836	0.214251472885459	0.211480373930095	0.221244225450147	0.224102995649922	0.21829656237212	0.20862753161729	0.205314320454062	0.215557624488512	0.223507027072808	0.21089353559753	0.211980799644147	0.215394662595253	0.212477895871195	0.217519507764814	0.214409210429445	0.205098312694216	0.206578585831707	0.211813801892587	0.215843983321984	0.215605983962237	0.217045263858876	0.21903255256683	0.220431050513888	0.221565429473087	0.219196762465942	0.217115066050767	0.222522140281647	0.222574607015771	0.220289107650823	0.220233657319332	0.220303545756331	0.221751719429653	0.224046588613142	0.2241189987875	0.223639785117212	0.223234838594997	0.223283763128064	0.225055697751687
B	Anopheles	arabiensis	f	1	0.136948508596017	0.154584881414794	0.144953018867822	0.129884287767301	0.120692625758255	0.127960880652972	0.159883368203472	0.160326081059274	0.148259890389217	0.145751226753474	0.135242542942087	0.135644271865084	0.146064428150737	0.140238292898431	0.142729331523525	0.146794452480396	0.138518318647594	0.139098287491276	0.143035243971696	0.144134489027398	0.143249141461206	0.141006274399833	0.139130607836121	0.140289459696389	0.141389212831041	0.143173236607807	0.146576622514645	0.148205511117973	0.149548975727288	0.151362856688328	0.153245690536398	0.149628540024399	0.144862334349101	0.148425922740781	0.148467329645829	0.147492557149479	0.148901860249026	0.148452647688882	0.149284484090544	0.151280111230093	0.149469386857359	0.148392582628509	0.148057462419023	0.147065305169334	0.147931157742487
B	Anopheles	arabiensis	f	1	0.324981455672239	0.334085492844751	0.333478294777255	0.327015765609545	0.335668502617236	0.350620204988537	0.349589083627737	0.342692578709116	0.337598460320885	0.337493981627917	0.329351812552456	0.329888347731671	0.339703718126446	0.340130559111538	0.337541823952488	0.336317523687404	0.339683864731457	0.345123370721536	0.345355851757259	0.339956781812977	0.347613218061677	0.350892798498125	0.346169704776969	0.341073553462866	0.344870713775431	0.349608451969884	0.346286727464649	0.348905997862954	0.350178790431892	0.348557778317611	0.357486855133978	0.357471848781707	0.351963254371788	0.356184531618011	0.357096349097964	0.355741901968527	0.355386642812148	0.357385787204219	0.359742536829429	0.360542198066004	0.357493498129086	0.355943020143466	0.356540890289088	0.357998700659255	0.359215655462892
B	Anopheles	arabiensis	f	3	0.112063361914631	0.129349957585915	0.08759081026745	0.0872002870351912	0.102949568475601	0.113523326004261	0.101855284298475	0.105774612336468	0.119186811206551	0.126823058976483	0.104075500081036	0.101565846508677	0.121262100644092	0.103034067262133	0.106207739122361	0.117561496705219	0.105266807936497	0.10512512090282	0.113846882896386	0.120885951113014	0.107866353159257	0.107253630270557	0.118489038617827	0.113307051637273	0.109311658365437	0.11063862046189	0.115791727900198	0.110547398881434	0.104898781537836	0.107115592069934	0.12299292793432	0.119180647062711	0.106686184466493	0.119591232146134	0.122650839501556	0.11810260355357	0.114400295760411	0.114477351814277	0.116348550479599	0.118078343742433	0.117592649073671	0.119751130898279	0.12069706560787	0.114625127047467	0.115232406452113
B	Anopheles	arabiensis	f	3	0.419114893639176	0.413490639271371	0.427206011738396	0.430519227286874	0.416437415393277	0.406859772337863	0.434224623963319	0.415936434384295	0.393903385182176	0.407642241109295	0.413800945891864	0.407981514105954	0.39857377302614	0.408748776280807	0.413018193174364	0.408377777371493	0.401831213315754	0.415200017112561	0.423310506967228	0.412653008633313	0.411450061743312	0.419550869870863	0.426953898392385	0.414700457122446	0.41237531487531	0.416529653551282	0.416999373759375	0.417796408100575	0.420491766168642	0.424211438218823	0.424505554145439	0.41977269741179	0.415079312473046	0.418971751841368	0.419205468562944	0.419127990413523	0.422188870552224	0.420173707667336	0.419269612722265	0.421762546374588	0.425036620995055	0.423805410109205	0.421696204651186	0.42490712514338	0.42276200002719
B	Anopheles	arabiensis	f	3	0.160000516399531	0.160887002716266	0.153279904946833	0.165862406279172	0.16923336296914	0.165498439428001	0.171242018616936	0.170827246525583	0.165608685713353	0.161487963401248	0.172949409003178	0.172541655390096	0.159407633554795	0.165155273032762	0.172500786694953	0.174545754178833	0.170147116728864	0.175026059999019	0.180335764646503	0.179100522680586	0.175962097707926	0.177458622671965	0.181048162239129	0.176343275741731	0.177251757376735	0.178594488871778	0.173313353194669	0.171687032591794	0.175459760161704	0.182039913679024	0.182258254692054	0.18224239877269	0.182777330911033	0.182080509012481	0.181140425656625	0.181479759743077	0.183330238165312	0.181709475276738	0.180474360899496	0.181365555670157	0.183538672218338	0.183050398094729	0.181459785160284	0.182129152119797	0.180818670046001
B	Anopheles	arabiensis	f	3	0.130339802071115	0.149834324554423	0.140430959970516	0.124518141279752	0.127586303777602	0.136615964227454	0.122159601999566	0.13270655056854	0.147882722124263	0.144338001843791	0.125613569736893	0.126226388697926	0.144116739146948	0.132146174205548	0.131884928449934	0.137413883704973	0.129808537347164	0.12570442351161	0.130901299050187	0.142236910132664	0.138969656106125	0.130877009718379	0.127155828718712	0.13711576225397	0.136583174360166	0.130978792845669	0.131639183903598	0.136577046779512	0.137709742970564	0.134003301317913	0.138719143856348	0.139552655123362	0.13625503207142	0.134885862798391	0.138135105636281	0.138343243898317	0.131142001099294	0.131765869738321	0.13411186139677	0.13495545643347	0.135473365238873	0.137481783998389	0.137832960134789	0.132543035647146	0.132631691647993
B	Anopheles	arabiensis	f	3	0.146368991945423	0.141901943238359	0.11816434442014	0.119434253257518	0.113486718192603	0.105196467826345	0.116539817338213	0.121027601001128	0.120284857492231	0.119553625988513	0.118403599936709	0.121483568825451	0.125071902214396	0.112552601015594	0.118766263506606	0.128369189419383	0.115154997346719	0.123805642509246	0.134296336888447	0.130485796868523	0.124824668552362	0.124210050432954	0.126257263873345	0.120483372649418	0.116572357999282	0.117315217480088	0.122069646608463	0.122474388832193	0.119514871368562	0.117279119079493	0.125606062838327	0.1279785967449	0.126130399676213	0.130910788157297	0.126121178724535	0.120815238155464	0.123830908310638	0.125018670170943	0.124828516478013	0.124418763967735	0.125618898481648	0.125412801664851	0.125097347836711	0.127013287645473	0.124535699041758
B	Anopheles	arabiensis	f	3	0.0310274935272235	0.0332423042291593	0.0316433761398414	0.0274233536273543	0.0314751511047588	0.0414272160976245	0.0486401818528073	0.047047831384528	0.0469747636972205	0.0520635925393119	0.0268704562881065	0.0218904911094929	0.0417335951713458	0.0347145826849813	0.0281207015493687	0.0280749374425452	0.0322812222602904	0.0273138594734475	0.0259169088608966	0.0341821976337904	0.0345223468039126	0.030122174776559	0.0248549721247376	0.0233567379583067	0.0248790172507476	0.0274553896333129	0.0294506611200474	0.0352602747022896	0.0344371617467091	0.0267592006806367	0.0335220532577441	0.0348140572510585	0.0308550770792363	0.0320160668721081	0.0316497246287222	0.0298561269122233	0.0283942369868154	0.0306513827423888	0.0327141302226433	0.0326676883803698	0.0310808930252548	0.0305197845235037	0.0308696415787906	0.0309400576459866	0.0306509870721126
B	Anopheles	arabiensis	f	3	0.274134049529067	0.286597314931197	0.288274260016146	0.287297600182927	0.29313394943021	0.298995967558402	0.291156001263208	0.293200614982537	0.299771253949269	0.302172143299551	0.296268936507752	0.300180975875014	0.31109250043623	0.299406554356965	0.294045880070778	0.295844010434854	0.296007994596282	0.297233018473432	0.298877784078676	0.300900345010798	0.307041165421737	0.306557109071161	0.301036011482617	0.302558013803139	0.301466771849052	0.300274137776085	0.303060232797505	0.306131857484457	0.304253947553542	0.298759657052918	0.303747337180171	0.305418614324605	0.304420580021041	0.308459277366308	0.306967020291858	0.303695783142055	0.303889419677941	0.308428906191637	0.310105679499004	0.307858645309092	0.308939875696034	0.310051245014813	0.310127153548959	0.309065930437353	0.310492350033339
B	Anopheles	arabiensis	f	3	0.109464145311275	0.13233162733012	0.157111192707085	0.130317706614071	0.11313380800896	0.120410577640131	0.142628225036091	0.13166464341074	0.121415344155954	0.138644755987603	0.133475562300211	0.124645446882151	0.123442898745463	0.13191414218325	0.132324034538084	0.129087941935603	0.133064200703184	0.133704851285848	0.13183864890899	0.129003423248222	0.123584545945699	0.122716349903943	0.125279675952552	0.123003334297345	0.126109396772763	0.130744115469735	0.131169830323158	0.132744969496405	0.133529653208101	0.133107939295141	0.135358966878296	0.134542626390954	0.132208435150216	0.133687242080067	0.135400335800781	0.136294150020945	0.135933776328972	0.133743164689374	0.134162529491847	0.137062756415856	0.136212409074106	0.133245777526402	0.131610392590046	0.134760148577523	0.133618881296768
B	Anopheles	arabiensis	f	3	0.0312645258642562	0.0116123702157855	0.0302939458041791	0.0448606312221884	0.0377739587587744	0.0238208474764405	0.0317822387898131	0.0399262374253877	0.0467852284655307	0.0515700438391323	0.0410101246922832	0.0410378059100249	0.0510496766452566	0.0351893279579952	0.0391878333118821	0.0508222322384475	0.0424619161249965	0.0370216818954807	0.0417272066439327	0.0534233319767273	0.048990756999883	0.0436591993207142	0.0420410179360347	0.0401208899313929	0.0374397944102833	0.03877130420597	0.0473033483700958	0.0507980141985419	0.0497776474930354	0.0474514086707304	0.0507395204323088	0.0512010622296117	0.0492027929053847	0.0495817911175881	0.047956629837286	0.0472051188593461	0.0493063938179117	0.0477483037780012	0.0458464504859171	0.045894213385626	0.0490896784834977	0.050130748049381	0.049140943246705	0.0483483274061863	0.0473564195615221
B	Anopheles	arabiensis	f	3	0.00940221819227863	-0.00644154644396209	0.0124935756694415	0.0133093011938034	0.0100767488867613	0.0110885796487725	0.0210278651963227	0.0212919886720614	0.0253789174959881	0.0408101741090949	0.0335096553187027	0.0298797567787183	0.0339829114640511	0.0194159121837919	0.0156727136234751	0.0218216047208046	0.0261400533691538	0.0258677158352288	0.02613622882116	0.0294030531288482	0.029239658546101	0.0250578080179785	0.0205181056852676	0.0229153341730644	0.0289319825736117	0.0330069159101114	0.0312246147900586	0.032691977487001	0.0331449593248212	0.0316196558780274	0.0361462209664253	0.0339038232858545	0.027787669112006	0.0289356325301102	0.0304168529432871	0.0314289164007808	0.0319969710224523	0.030562882469883	0.0309748458775314	0.0332016755012837	0.0316934303927716	0.0309984288053241	0.0313699095358435	0.0314731232450511	0.0299824503886202
B	Anopheles	arabiensis	f	3	0.0725757578275053	0.0805507134714862	0.042236997593737	0.0487483298379341	0.0517986762110364	0.0468709784203957	0.0510837229500464	0.0819944354762977	0.0974075604649205	0.071310554567142	0.0687390671996212	0.0735453225401923	0.0738563453050772	0.0633721756092098	0.0689032774731907	0.0776957205704609	0.067736306607961	0.0653207401437045	0.072442415253623	0.0820420150705276	0.0710429309045048	0.0698480043968633	0.0784198185639267	0.0712519619686939	0.0654304772770265	0.064806449621371	0.068654145209033	0.0702823159352188	0.0701739369725187	0.0698725232652615	0.0723522285608756	0.0713075700025702	0.0695860762920846	0.0744055716196989	0.0694080097493317	0.0650241377863815	0.0709012227826124	0.0748770078959125	0.0752763555131681	0.0732714024591735	0.0733674299433515	0.0723422937968001	0.0707577481194797	0.0704226388616193	0.0711962017713151
B	Anopheles	arabiensis	f	3	0.0539764249813484	0.0480507684158551	0.0626517946242963	0.0407046166783148	0.0509831150644817	0.0819183346361552	0.0850407283796125	0.0861022779251905	0.0933665620260974	0.103285552718874	0.0760088339206416	0.0663741242669311	0.0835028790110724	0.0804968706378516	0.0820779534266377	0.0874564103504207	0.088418042117202	0.0800697063816743	0.0780461934526552	0.0881466142171352	0.0861623683641697	0.0841209861775162	0.0841244895456321	0.0801563629915601	0.0788195323104479	0.0788864461255595	0.078428221909232	0.084384973882538	0.0879981008990874	0.0865382752197555	0.090736219604731	0.0923945602189683	0.0908098407201733	0.0891387064284219	0.0898046991826847	0.088896374431886	0.084326914223841	0.085284883497688	0.0889082797877709	0.0917067214929511	0.0891512471037238	0.0886350364189553	0.088853870270942	0.0859467992411152	0.0876058434704529
B	Anopheles	arabiensis	f	3	0.00550071410624887	0.0151770165025539	0.0308758490132228	0.0284378430218941	0.0314751511047588	0.0414272160976245	0.0486401818528073	0.0479038513347672	0.0439415451046229	0.0406094239653114	0.028660329980772	0.0333324894315128	0.0511986127539973	0.0433150554969165	0.0412300858018176	0.0421687583174938	0.0341880915268772	0.0341377021183406	0.0405788226095851	0.0473518163398074	0.042078605042973	0.0394138316491658	0.042391834937673	0.0445161100622341	0.0438979809811956	0.0413830541937846	0.0393576488882616	0.043520329823977	0.0452807978188569	0.0432418703310027	0.0527670735014377	0.0524222548508082	0.0456462603649744	0.0486764560788705	0.0483746557500951	0.0466257689761886	0.0465345605213359	0.0443120508644863	0.0449497169129567	0.0485059329142405	0.0481796192215527	0.0475667129020257	0.0466218670157675	0.0443568221113742	0.0428232428722639
B	Anopheles	arabiensis	f	3	0.108045117837706	0.126652826099948	0.135276702453149	0.107544822162182	0.10233440704299	0.119474480081037	0.130388589710089	0.122815238616636	0.124652457653516	0.149953459520994	0.13769710407147	0.127960896465819	0.132773973138499	0.127586161564717	0.126188563315664	0.129358018184235	0.13327323949485	0.133247594056378	0.132840605185913	0.134906106873454	0.139024667045307	0.136685369008317	0.131392702710257	0.136972769180746	0.137587116367739	0.135153628584191	0.135522159013745	0.140513418344494	0.140074002263254	0.133246717311765	0.137495363326694	0.14022070234894	0.13932244003865	0.137966297140389	0.138118770219459	0.140650512358447	0.144516516049113	0.142776027946164	0.142599276026439	0.144935777180254	0.141479099220517	0.140936612467146	0.142928365553568	0.143819854000692	0.14381313401906
B	Anopheles	arabiensis	f	3	0.129054730585191	0.130089418311084	0.139646224402526	0.11290846716208	0.0974037852819827	0.108404487102117	0.143349935430779	0.12773504516971	0.113604070597464	0.140422539225814	0.121451824886471	0.110996920968522	0.125420456019384	0.135069035469778	0.130496235434974	0.122456274588653	0.126831166318224	0.128409008359951	0.124089817304443	0.117349261672193	0.125086354723621	0.126954744609216	0.120549538837881	0.118252127252488	0.122273547278678	0.126039428878768	0.123221602389714	0.123987990874115	0.126973780792832	0.129727541241909	0.129135396018609	0.130730829142671	0.132722417612937	0.129499985792788	0.123381862678603	0.122328001148809	0.129597809409695	0.127228922652603	0.12636940971628	0.129660995355606	0.127071243465514	0.125942324165805	0.127733609939707	0.131166404250739	0.12772395717536
B	Anopheles	arabiensis	f	3	0.00603927049644794	0.016513723285504	-0.00303730005508655	-0.0366912943363056	-0.0239170185065955	0.0157547921364425	0.0263697204285467	0.0173483080780432	0.014535988843086	0.0311352342671596	0.0246883627275183	0.0212347755460558	0.0264981628997908	0.0193060527425249	0.0148904530363205	0.0141512767779003	0.0132273184290592	0.0167937357373318	0.0192613159480582	0.0180451808834214	0.0218249141844979	0.0206701265370408	0.0161235505433792	0.0194549473634648	0.01704090860258	0.0150184505469842	0.0212959421845842	0.024732401836136	0.0264042673695598	0.0282105512518266	0.0334031875580693	0.0292282757469507	0.0214572501581524	0.0255269652316514	0.0265081725902827	0.0248409345286931	0.0236183564812549	0.023861102349116	0.0269642645202968	0.0311054723200835	0.0299438698430341	0.0282470257304351	0.0269066845448187	0.0255793390412351	0.0251369069374213
B	Anopheles	arabiensis	f	3	0.0778962893871036	0.0646109517551415	0.0456892145038917	0.0538602560030117	0.0554843935275682	0.0510390158646464	0.0571470989924594	0.0544911894945321	0.0557254251895587	0.0688819451061574	0.0659876408475255	0.0677425238583553	0.075801322564395	0.066128574217952	0.0675697185673146	0.0697007862409249	0.0541702283561652	0.0653170525097319	0.0751836893048244	0.0652162569642078	0.0609219064204991	0.0635188932298755	0.0683093023303285	0.0651820526301622	0.0646105311943795	0.064397846431021	0.0611975325479444	0.0644731791037102	0.065414738976673	0.0624062757433839	0.070775234732476	0.0711238962562438	0.0664123771286058	0.0709808359220141	0.0723103868466986	0.0709790206890016	0.0695949896917345	0.0683350336689776	0.0679978506979297	0.0685369973540314	0.0689610802367981	0.067896544488885	0.0669253541820023	0.0684191085954211	0.0683212052622919
B	Anopheles	arabiensis	f	3	0.0548519865785901	0.0192482998518488	0.00470492377955578	0.0157071108882101	0.0299376230301269	0.0369953491818363	0.0336306580387208	0.0295755957978187	0.030423722623054	0.036808691485359	0.0359044195272498	0.0336383797014733	0.0301243795424368	0.014300494855004	0.020315745112796	0.0330047062952258	0.0252439636307606	0.0302722656319085	0.035785553938647	0.0335040415161572	0.0411680689644532	0.0395672500498026	0.0293070660409876	0.0274869384975989	0.0284005692124218	0.0332936662163379	0.0420720104342844	0.0400734001142146	0.0352693827183517	0.0340890941939519	0.0380438755312056	0.0388321229714906	0.0379603121268451	0.0417472309851714	0.0356460870069717	0.0303971684747441	0.0358648076525649	0.0412250314809103	0.042467999644438	0.0400618513623117	0.0401109811137573	0.0374125999083956	0.0356260237366571	0.0403718114948399	0.0390743726949401
B	Anopheles	arabiensis	f	3	0.0684727025583192	0.078233505368235	0.0727574773000847	0.0504174172835724	0.0430871779334802	0.0569456306985916	0.0846757337626725	0.0883784269125188	0.0794100728547428	0.0734166328269346	0.067665126208678	0.0672736317187933	0.0680997661177176	0.0517602777980524	0.0496018023273511	0.0593843986728274	0.0670129644993494	0.0704242607761804	0.0718995213080662	0.0722409746478634	0.0649362095064483	0.0643366348169295	0.0693952686833484	0.0659739342673681	0.0680192145682842	0.0708194787270143	0.067307733980324	0.0638041875329137	0.0653799472633042	0.0713998172739797	0.0718023639719474	0.0675645446706534	0.0632635358546672	0.0655439432403305	0.0640123836852937	0.0630320252179654	0.0665789932341695	0.0663361152434447	0.0656541114456021	0.0664443424003528	0.0686268861755457	0.0697755738857787	0.0692691998056461	0.0674629458619779	0.0662776846172721
B	Anopheles	arabiensis	f	3	0.0735379366237579	0.0873375277426848	0.115994332511517	0.108587349699564	0.0948684983610402	0.0872392232115552	0.0887282223212866	0.098345336579452	0.111894084262009	0.120065094851504	0.0921520449837415	0.0772212581979224	0.0873452605959797	0.0904138990690981	0.0961191984025853	0.0953070272212053	0.0785905845534857	0.082648969325959	0.0961701711804628	0.104027643512656	0.0977562361862976	0.0874532083202506	0.080947056768246	0.0842817163003417	0.0921120387671679	0.0949474775296648	0.086701722581446	0.0849719949633276	0.0846844895239113	0.0839787566107084	0.090870251371334	0.09579207504443	0.0957861158595586	0.0914956269286118	0.0884483856737427	0.0893447595727804	0.093713521449561	0.0924398439927394	0.0913891260628205	0.0927935800517981	0.0938320927374291	0.0934400683872725	0.0926222508699659	0.0929521913185078	0.0901803043915987
B	Anopheles	arabiensis	f	3	0.197633612972277	0.19793445147242	0.189160233564819	0.213805984877359	0.212658345435458	0.19002484556065	0.180509293377371	0.196676590805916	0.219182792882991	0.227285131984582	0.214374646614174	0.203236351880625	0.203071213066333	0.207428980218033	0.216984772520614	0.216548798216798	0.193131932391112	0.195801426966713	0.206580443586425	0.208450826884978	0.210049752464029	0.204517132334848	0.196108524008744	0.198488356664032	0.198458499889949	0.198317020787702	0.202556946458043	0.206344481122453	0.203869253670263	0.197271373635805	0.204293277511421	0.206415383758118	0.203409808577445	0.204324664820983	0.203008532361828	0.203742954411294	0.208931713200468	0.206999421240774	0.204292941303603	0.204008525169456	0.204678707497456	0.206557016795676	0.208130286697227	0.207464063650801	0.205934251628862
B	Anopheles	arabiensis	f	3	0.0699948063812766	0.078233505368235	0.0727574773000847	0.0504174172835724	0.0440698311289863	0.0560540723823288	0.0734407690780718	0.0661064907815521	0.0554427518569256	0.0602890441646169	0.0558428327473923	0.0630241755772291	0.0776630382216036	0.0622214987725672	0.0561194917267693	0.0559954287087624	0.0467620666442351	0.0600017303195968	0.0699660812343195	0.060161277536798	0.0518905877774993	0.0521323882705817	0.0583412322182172	0.0596111232788716	0.0604779704328123	0.0613013272809981	0.0617530749026976	0.0627282692085858	0.0631703623978655	0.0632062008879165	0.0660041639656568	0.0654343397297217	0.0633569282023392	0.0656601305965733	0.0644287860527126	0.0618733254516504	0.0610353266410181	0.0600206386989356	0.0611792451359292	0.063780393181746	0.0625871686479981	0.0622871451486879	0.0623738647456479	0.060836879595197	0.0612761523115967
B	Anopheles	arabiensis	f	3	0.271108107040279	0.281298437083742	0.249274357282859	0.248381684508406	0.259953493050736	0.269242552675038	0.264829667978793	0.260733506601639	0.265950195978636	0.279918871579974	0.272435038814121	0.261536520980474	0.256067935775222	0.251374576209046	0.257953065955516	0.263980540325358	0.254569405732706	0.258956637433312	0.265405910084801	0.264036198447225	0.261830530806135	0.264635043496904	0.267236206058574	0.25477155872257	0.249629269882125	0.250815596933098	0.252412939637796	0.259593413611174	0.260658108428184	0.253885280144838	0.257955009874719	0.260747800280469	0.26088425584195	0.26198860715453	0.256672032195013	0.254431048993167	0.261661611872618	0.261408100960704	0.261334785222188	0.263566806829727	0.261871423034559	0.259273308790479	0.257920259332703	0.259457246971306	0.261351826842976
B	Anopheles	arabiensis	f	3	0.179250992987025	0.185011015055759	0.158716509848036	0.16767914542581	0.18153541936321	0.183225145139905	0.164299014278482	0.170583213008099	0.185599171691859	0.187904657454129	0.174147056853547	0.178865417078344	0.199126310888831	0.184980878245015	0.184686105352896	0.192470567856109	0.187246976792575	0.186081554979898	0.191968388274619	0.19941094215749	0.183074003915368	0.183254619870677	0.199813437526571	0.198793509470105	0.196053125396687	0.196465752800539	0.200835318990775	0.201601071939829	0.198813449937106	0.195542467031368	0.199898036557418	0.202072938345444	0.202377028363153	0.206033901752728	0.204198453870416	0.200270708775947	0.199090713056418	0.202151393531789	0.202874482226244	0.200316994032394	0.201201693379587	0.20209553260802	0.202810415022185	0.203993354967957	0.203161146461091
B	Anopheles	arabiensis	f	3	0.135663437110092	0.132012433516403	0.143321241148324	0.159945728874347	0.155208645516878	0.141608627406287	0.148886329105408	0.157316151048875	0.164902506066141	0.169104034554935	0.150491710061581	0.148704838793066	0.164943781728533	0.15117425914596	0.15833719189652	0.170149484394091	0.154844381318939	0.156892081402298	0.163664263914366	0.163472041042798	0.165924837159931	0.165786763758207	0.161238680766383	0.153015081673382	0.156471701101985	0.161813405707503	0.157179764960279	0.159705564055806	0.161607819737374	0.159757577101117	0.163264570525645	0.164127526801646	0.163303442522921	0.166107834342504	0.164982436038103	0.164060219888573	0.166869059180546	0.166032863446321	0.165646313842119	0.167122317535006	0.168167093261614	0.167576476695321	0.166842688066364	0.168202483185814	0.167690184865583
B	Anopheles	arabiensis	f	3	0.097460904508892	0.105785637300365	0.099599206194109	0.0888999141113224	0.0857917584532614	0.0922563116928313	0.105023729507443	0.10910630649773	0.112285612200237	0.120839306020398	0.121226489564927	0.123999764408249	0.126902195274583	0.108248145681512	0.106822843580195	0.11602806951233	0.115080798634306	0.114113557285967	0.115311156211538	0.11821742027815	0.11844063256308	0.117813632012252	0.115839077817518	0.109933488140362	0.112293808746092	0.117985536100265	0.11905212826693	0.118272957649037	0.117707207886747	0.118123857080525	0.118320678226365	0.117026723245083	0.115133429831828	0.11481680629317	0.116460488243356	0.118286328027794	0.118828478712456	0.119631532227306	0.119971336736613	0.119658889085198	0.119281561321097	0.11855681503922	0.118615365662643	0.120724622393461	0.121293596299758
B	Anopheles	arabiensis	f	3	0.19353366118247	0.196562655702545	0.219965819690328	0.200320993839714	0.18903395055902	0.202889708539332	0.23938615670746	0.226616326130035	0.210757932411183	0.229925437853946	0.218696910361661	0.210307296702894	0.216427857062627	0.222208629165765	0.216388229444539	0.206527611382484	0.20587537435543	0.216182733182306	0.217952174602114	0.20532650986199	0.212726522493994	0.217912905398199	0.215251282601376	0.212563078299013	0.216260027059635	0.218334485647703	0.211051644318195	0.210463953233147	0.216611523435988	0.223698953115403	0.215884272755185	0.216444333728986	0.223163874008573	0.220645901559688	0.219374723164059	0.220684134045077	0.222707621190159	0.217094329912499	0.216905697844336	0.223519600496123	0.222165291694782	0.219093386043911	0.219251795045882	0.22608669571788	0.224701570460235
B	Anopheles	arabiensis	f	3	0.0970436896252087	0.0944137653248056	0.0729603096590312	0.0771836713721782	0.0832715771831234	0.0889259233627455	0.102012721715781	0.107194741373557	0.107476680354486	0.107712140339404	0.108081587080584	0.108754610967905	0.106009478186367	0.0877578072563065	0.088444995578343	0.0976563659467925	0.0921608627207841	0.0902069992696412	0.0954435151905657	0.103900975187108	0.0965882129089913	0.0937833818158237	0.0981596277184033	0.0978553896750769	0.0937850508363151	0.0921850680607978	0.0981706850084332	0.102328577170103	0.102443182326646	0.100658634561624	0.107704699308231	0.104451051608968	0.0965370138713865	0.102298665710102	0.102874531834637	0.101354080649501	0.10292485605794	0.104349714846209	0.106633514822426	0.108561635116845	0.105064401386679	0.104791693723705	0.106106950669919	0.104026319151248	0.103791271995162
B	Anopheles	arabiensis	f	3	0.386982511172679	0.392562720902789	0.422483879517468	0.39838932819837	0.379218331513629	0.388152429824034	0.427923322334369	0.422465634345014	0.400255160694683	0.395802623935362	0.397923995205698	0.402633169061866	0.406041577435079	0.402993265812607	0.405661793727155	0.406180127800383	0.394180305177133	0.405218952255181	0.418380914966094	0.417282986541337	0.413762801800806	0.413363736520364	0.414787370435373	0.410736243095095	0.412626816861803	0.413930132429047	0.407550715546601	0.410165719528483	0.414352916502292	0.415137548955529	0.414864549647336	0.415903608815677	0.417999242686867	0.419295463166392	0.418326874844355	0.418488614035153	0.421581204319069	0.419593236790508	0.418715825910127	0.421235835774839	0.424534854819071	0.423463547748411	0.420960773171685	0.422558587969529	0.421231280116011
B	Anopheles	arabiensis	f	3	0.237793729437246	0.231176755701579	0.220803609704661	0.239963130275352	0.249801876031237	0.250204448107992	0.259010604956999	0.252984155275258	0.246950465178401	0.254052879805624	0.261697913039283	0.257262593247561	0.244741202535362	0.246681178842496	0.256788148740847	0.262552445744094	0.253390078490233	0.253211844777243	0.258601278059421	0.262467992392779	0.256841777814284	0.2565152420909	0.260885781569253	0.256350433377282	0.257125304736608	0.259210350100378	0.256853985554306	0.262679857478026	0.265482777547864	0.261337401670294	0.262288115594476	0.265181624985592	0.267161974859873	0.26522554978923	0.262648745223295	0.26310947824952	0.267499551529664	0.266471919444738	0.26593647139197	0.268367717149922	0.271997150996936	0.270114112954438	0.266804410663588	0.269576071836793	0.270210153965745
B	Anopheles	arabiensis	f	3	0.0892270178116437	0.105771367785148	0.116629290166903	0.120197023817236	0.121120404074635	0.121116136296339	0.120113261006713	0.118443770215924	0.125171004267465	0.141417712157804	0.13497493641948	0.13061625559277	0.134653275891186	0.128880306688665	0.132435179657287	0.137252065832919	0.129482325257654	0.130468637258227	0.134571637175473	0.136261812168206	0.14026478965197	0.138179069537328	0.132270298183126	0.133868410674351	0.132793320519215	0.132057109434168	0.136077701368499	0.138768508449369	0.137273564171296	0.133958997030409	0.141475255747705	0.143179863463889	0.14068071286087	0.144698266990843	0.141567449176722	0.135695945484809	0.133446154953835	0.134806930288028	0.137689994133482	0.140234809434462	0.1407500627957	0.140885734248012	0.140835968342155	0.140297768101197	0.139135668184252
B	Anopheles	arabiensis	f	3	0.0633892033357536	0.0725433330712058	0.0679558300542676	0.0614765604839681	0.0552992605440087	0.0497276170095044	0.0443850316322112	0.0464978046506666	0.0567161803678303	0.0694326473846876	0.0585650003993827	0.0603688164502786	0.0757837354689174	0.0609273536486193	0.0498728753851461	0.0484250168041862	0.0512054050604516	0.0537095168539828	0.0583631494601466	0.0641565860223428	0.0582039844076327	0.0551880180893973	0.0568544526395969	0.0541318230815911	0.0532963863559542	0.0570922067875888	0.0647550891706663	0.0619375812934644	0.056093684009145	0.0540578290460356	0.0598432126295502	0.0609086844765658	0.0592571856830115	0.0642893592004054	0.0639698417923234	0.0612339490732807	0.0604276604078628	0.0596258442496149	0.0595611041633378	0.060660292335862	0.0635473507991636	0.0613158071251745	0.0576861224075187	0.0596856464145318	0.0586891014041733
B	Anopheles	arabiensis	f	3	0.176000632642332	0.199196159171154	0.203232532507416	0.167755174416789	0.164284700273525	0.186223244146238	0.190345581033225	0.18656998269583	0.18401109147197	0.187151336556638	0.182275309793799	0.183727303796904	0.18957958603096	0.175051536674004	0.175613928822814	0.185396877670897	0.186071849465605	0.186976590174599	0.189692042616764	0.192927843096102	0.190705840588465	0.18592324516268	0.182565955453251	0.185682868267055	0.186637920129144	0.184941627658578	0.182880362038194	0.185186864367483	0.187256255850122	0.187177924909662	0.189637842811291	0.189209524106809	0.187345914783947	0.188968987155637	0.188708342405606	0.188413471601386	0.189929488350944	0.189684493395798	0.190567324289195	0.192388244855125	0.190106820678277	0.19106637170028	0.193278026080859	0.19172192314203	0.190475447969286
B	Anopheles	arabiensis	f	3	0.240919644796044	0.232678961640539	0.238530957916359	0.228322916527187	0.231996282062426	0.247249361073954	0.256522029199583	0.250216570200845	0.245174751925248	0.25237988269863	0.246057524370165	0.23355928199843	0.223897612707762	0.22712121449858	0.234867333213862	0.235635526634181	0.222079144680749	0.230728263500925	0.242512425282496	0.242123700412823	0.241911170100913	0.237466316802519	0.231324143414947	0.231725165401702	0.235985588403244	0.237780458970722	0.233007350157019	0.236098807494117	0.238094436853844	0.235491584735026	0.238173203525099	0.238763533229272	0.237037832262512	0.236375678969945	0.235638678195777	0.235729711195667	0.23703526270684	0.236908141809797	0.236325030797519	0.236171380460078	0.237225089900416	0.238171860620093	0.238382195648968	0.237709178758153	0.238467379150813
B	Anopheles	arabiensis	f	3	0.0763741855641461	0.0636684378701241	0.0454068671200557	0.0677506277445845	0.0750852665546368	0.0674749413548548	0.071433075311314	0.0758913347407736	0.0796927461873759	0.0820095337684752	0.075693096832484	0.0818875411870477	0.094613961786097	0.0709329458148582	0.0695179434805072	0.0791238151517247	0.0689156338504337	0.0715227900292432	0.0777353352497061	0.0774753713252787	0.0698982141243167	0.0687930762229527	0.0742488693310455	0.0747922151982773	0.0753143003598418	0.0743138041320376	0.0706487192123277	0.0732910058981621	0.0754915547296181	0.0748576304828546	0.0798689046093123	0.0799102678753023	0.0774583635633637	0.0815667454117992	0.0827607737597071	0.0792113293113773	0.0729954178765488	0.0744626177516657	0.0766386648269552	0.0764359014393442	0.0763423715566792	0.07591449572693	0.0764133544104663	0.0791003263607618	0.0778559142572254
B	Anopheles	arabiensis	f	3	0.150801347426651	0.155025534366509	0.0968322423503585	0.124693831123594	0.133272724203231	0.122733871902256	0.142824309679492	0.157132396759666	0.156666925491139	0.14417461664037	0.145853709225936	0.155259231596051	0.1631470976378	0.157207737416274	0.154626021130697	0.152723178815505	0.144006144227029	0.14824295190501	0.157477002775998	0.162082463244993	0.156087330862469	0.155665534371613	0.160645284030642	0.157116738322716	0.155580627682181	0.157055214256013	0.159807937731989	0.161543465498911	0.159158398972776	0.154789983037126	0.161311746884428	0.162389094402049	0.158494482694345	0.158814404794935	0.159481735396646	0.159014195410319	0.157555267546548	0.160153046142713	0.161846039629918	0.161315932377122	0.162388323200246	0.163556808030225	0.163574296626456	0.16172989107837	0.16444693435612
B	Anopheles	arabiensis	f	3	0.0868553225435717	0.091156941784896	0.103201201016868	0.0940118402764001	0.0904601289652994	0.0940633489347417	0.0945072815004891	0.110590083815211	0.130029739859453	0.136497998818418	0.114308017656439	0.102827087243729	0.110017986066185	0.105668293289844	0.10609554689179	0.109072766421271	0.108195340070326	0.116517112935426	0.122988871984239	0.120081126669832	0.114512075319798	0.116698705543801	0.122891136310115	0.117145053747332	0.116145825006032	0.118768679212251	0.119894746488974	0.118599421468599	0.120857443548989	0.127136383482837	0.127668256053748	0.123544014300153	0.120089421751619	0.124866532843628	0.12407224600496	0.122398549056191	0.125146831563365	0.12636564272993	0.125127905687826	0.12282734983641	0.123855483142382	0.125086674183797	0.125805797160244	0.126033963781561	0.124510130113955
B	Anopheles	arabiensis	f	3	0.198087358170215	0.198708567753069	0.137799324633323	0.145157979808741	0.163102332515208	0.166579299380257	0.149249486621804	0.157606373330767	0.170151206098171	0.164957086890589	0.159603502226162	0.163293029460845	0.170616456373628	0.156786832243125	0.158952296354353	0.168454239329147	0.164332159927238	0.169730217073123	0.173351566670515	0.167794610366251	0.164866623318018	0.164131414362306	0.16571479810889	0.170208874697685	0.16570762096025	0.161475524305818	0.167720351496909	0.166794830657655	0.164869771125541	0.166316760611862	0.169560037917689	0.171843513246686	0.172661022694457	0.172652899304561	0.168264564868851	0.16640600534435	0.171414152254288	0.171210883368143	0.168332661768083	0.166072536549407	0.168762234789046	0.169302989291448	0.167934219474892	0.167594613610513	0.167685688387516
B	Anopheles	arabiensis	f	3	0.0485497135929823	0.0696664329140121	0.0810313089327529	0.0558306570187556	0.0743445735408196	0.110051981950009	0.0886541758907042	0.0815911110813273	0.0900171282263294	0.1002202209736	0.0879421695677678	0.0834772633083811	0.0909881420527584	0.0812719942083421	0.0762685191607616	0.0773203117102034	0.0785205857565754	0.0795967119534502	0.0829876662520104	0.0874247893514967	0.0805314909968238	0.0766083837883847	0.0773066335661999	0.0736498970982967	0.0725952614610997	0.0730685529691782	0.0729258890343488	0.0762895051856619	0.0783029818839675	0.0773864622318246	0.0792517610396154	0.0797834342212213	0.079461068745385	0.0809598449403183	0.0805883992166252	0.0798722151893123	0.0802683389223599	0.0785764741603476	0.0794575091006162	0.0833288676388049	0.0853500463350189	0.0817656969370728	0.077519282528857	0.0801169897490044	0.079919612489344
B	Anopheles	arabiensis	f	3	0.0895884951345711	0.0741091670275241	0.0547305732631785	0.0607914228023767	0.0685264577843242	0.0760303064720626	0.0915013045264122	0.081850915533297	0.0726664307037668	0.0849096118351505	0.0888492260123316	0.0898924925672135	0.0890266175474263	0.0779837161960955	0.0821335259862389	0.0912957454909977	0.0861377862601721	0.0849120341435852	0.0882052743225153	0.0924797687789065	0.0895628096398237	0.0876909260713999	0.0874830745584627	0.0831170665931872	0.0839893082286547	0.0881614970253564	0.0907650238077876	0.0883138638021361	0.0864469065276906	0.0888869572416531	0.0965444419314267	0.0956536633272184	0.0895500290609899	0.0906715319692828	0.087885990381325	0.0867357694799088	0.0913189379349289	0.0881578322899334	0.0871744771111523	0.0906751778034546	0.090114970305445	0.0891146695170227	0.0881018240128786	0.0868281579983215	0.0888452690694275
B	Anopheles	arabiensis	f	3	0.213870761552112	0.214613673913934	0.237763430789741	0.229337405921727	0.232978935257932	0.245937962218812	0.243759961839334	0.243079205307218	0.242738858374268	0.241128332743589	0.247141785570721	0.247985120833683	0.242909869625711	0.246316293010749	0.246997517762722	0.246435847652619	0.249441499877805	0.249256244710736	0.248262631238953	0.248397131571118	0.246945274048138	0.250050594909405	0.253759562261746	0.245363330481952	0.248069126400748	0.252730561494106	0.247117674619587	0.252392927111293	0.255667775818862	0.252142247543979	0.256557194568954	0.259435228366824	0.25908955838248	0.257603461271116	0.253847224079264	0.252145290032603	0.254952351735455	0.254302681139729	0.253623298880145	0.254636544585811	0.256722488442217	0.257339030990918	0.256975854708391	0.257128850306552	0.254944354892552
B	Anopheles	arabiensis	f	3	0.331151578676952	0.333702671013676	0.350640948221281	0.345688711803247	0.344745242525015	0.34560311650726	0.33329357644158	0.33021956889036	0.340125928474623	0.356843438330465	0.351139456726319	0.345294605795415	0.347239148278213	0.346505397929147	0.348934992671546	0.348982279338566	0.34041048762289	0.34620154291052	0.353212298496444	0.351557405471183	0.350569307305714	0.350359153365557	0.35142342514442	0.354578591122307	0.354683409521089	0.354898262816856	0.358534812137282	0.35634826866233	0.356009511000815	0.360127388461737	0.35998112433831	0.360476369420365	0.362184468314806	0.363487631684646	0.362698468942183	0.362177799938456	0.363715147450441	0.363901890897479	0.364305809029508	0.365316903508142	0.365504318589436	0.366319633876472	0.367707883752193	0.368801044661771	0.365649617953923
B	Anopheles	arabiensis	f	3	0.316768937611496	0.329717757815455	0.311793582435923	0.306775297616376	0.312549689473719	0.314120494193469	0.292679910221814	0.306607375384913	0.324335899988704	0.315502350580829	0.30668000498482	0.309926093219328	0.320640779620991	0.314670501223027	0.316283451863427	0.318051152733493	0.305770610877655	0.307398098124935	0.313431247708602	0.314122712641271	0.310528109635666	0.309830590419333	0.312583311070873	0.313815024909717	0.311839923471035	0.310058050879656	0.312342694225348	0.317870985691725	0.317264965720548	0.311214907518565	0.321885396915558	0.320413148665602	0.311616958023796	0.317563175749203	0.32113787716564	0.318048234827966	0.310696380625968	0.317112040067893	0.322580458023547	0.320996188514882	0.317809780099472	0.317898966939858	0.319336393320445	0.317833711521201	0.31851741156683
B	Anopheles	arabiensis	f	3	0.267762375341198	0.262101851827487	0.28296746555085	0.271587987807067	0.261228769876399	0.264621384123256	0.283047640844439	0.279610100290952	0.26775788760814	0.264608685422847	0.267785811282973	0.274859096019921	0.280801480121457	0.276447337770447	0.276712523473513	0.276432675630839	0.266407438994944	0.270461959944204	0.276095169117873	0.27426145139591	0.27621243806383	0.277556638557935	0.276958642382824	0.275512520479971	0.276850866080216	0.279052457215733	0.27931586710275	0.279258651475183	0.278373842529592	0.277062015596397	0.277311445370944	0.280635179945469	0.285447775247073	0.288071232409608	0.282301202782831	0.278733206466257	0.284758493441612	0.283471309947524	0.282255839561829	0.283597779283141	0.282469576658888	0.281686553610379	0.282834377072116	0.286477317048229	0.285545740929507
B	Anopheles	arabiensis	f	3	0.0149211974556544	0.00437910609615371	0.00465186933321315	-0.0110591432003956	-0.0102467762195163	0.00480513624824271	0.0155301187477886	0.0166145270549726	0.0176155454853093	0.02496720583625	0.0241711816869059	0.0264050830466767	0.0301735068030541	0.0152308689362938	0.0167727775876635	0.0251067622390662	0.018157814092838	0.0144674163033257	0.0180715079358081	0.0264889380246034	0.0266899987846745	0.0252942682691497	0.0236023950592822	0.0185825374747327	0.0156388429899616	0.0174734576737598	0.0236254382093486	0.0210035067764523	0.0202219247041578	0.0256330109201825	0.0277315688712381	0.0271889861926228	0.0269545724416349	0.0311053581737856	0.0276797268527831	0.0231972067930847	0.0244662293113418	0.0253695574489917	0.0271353998135212	0.0295396199525305	0.0302947493486818	0.0281109404130295	0.0260200458578034	0.0280367334651657	0.0262576123186496
B	Anopheles	arabiensis	f	3	0.0776592570500709	0.0843558579984805	0.046473950071882	0.0654699301206839	0.0827189524366694	0.0831846895554089	0.0742429676419902	0.0808747895742402	0.0957380368226822	0.105159722950975	0.0916478764440872	0.0905482081306506	0.104262049818981	0.0933922461385519	0.0958580146965214	0.103856139173057	0.0978586462245674	0.101181570401095	0.10281974935706	0.0968460068503655	0.100002513140926	0.108226578922518	0.113542988072605	0.104281989148356	0.10233023697936	0.105878055245335	0.107608319196207	0.107633023084777	0.106064852327855	0.10403513688868	0.104401252795608	0.105533478751963	0.106517803375517	0.106729281417606	0.106990198109837	0.106581773770072	0.105587050383591	0.108655920435633	0.10991206353023	0.108061085355281	0.108129177300899	0.108297574767587	0.108139363875336	0.10761704285666	0.106434210141085
B	Anopheles	arabiensis	f	3	0.114141238124536	0.0894773232681624	0.103183992575496	0.0801214685348273	0.0679112963517125	0.0817715402793992	0.119271058600203	0.107314847382374	0.0874382928281684	0.0989161977975797	0.101376225479835	0.10513639879843	0.109918177218061	0.0984729398322125	0.101498807271191	0.107425398065002	0.0953693515758708	0.105566640933536	0.114490542256216	0.107314011211831	0.110704447465926	0.11312126151935	0.111652200049934	0.11036867964282	0.10860458087056	0.109382572363681	0.114508812647888	0.11489435775682	0.11420542059942	0.114790695891852	0.114905332171876	0.115206561798714	0.116344224900639	0.118792053126651	0.117381299429177	0.115524863693095	0.116383414314312	0.115349166146676	0.115628433868356	0.117562364346855	0.117531694442803	0.115531555909653	0.114709382787637	0.118657445923515	0.11854966167522
B	Anopheles	arabiensis	f	3	0.097460904508892	0.104843123415348	0.099316858810273	0.104056494082256	0.0987415987938035	0.0918810103967832	0.104501297473197	0.110818346398209	0.108579755834964	0.100019470829817	0.0830928442298371	0.087402015784891	0.108104034494581	0.0979757840638353	0.0957464311268017	0.0988153549219479	0.0931320703042714	0.0954954124960809	0.104015572105551	0.111720903121843	0.104809902020665	0.0966025513834681	0.0935885587657685	0.096708886176128	0.100523935154068	0.102033282960241	0.100436830805455	0.103000833800185	0.10236672214042	0.0974316490904309	0.100861897294921	0.102067643265719	0.100636262245295	0.101201478137467	0.0993629957671872	0.100156863887539	0.106210611340865	0.104794758725255	0.1031496077318	0.103831513339887	0.10225733821664	0.102893548079784	0.1046023451734	0.104297053340897	0.102167653698865
B	Anopheles	arabiensis	f	3	0.0363480250868218	0.0182450563978321	0.0353779404338321	0.01991111628022	0.00694365631668341	0.0132915368201773	0.0450248972411716	0.0524133295971329	0.0465025551328976	0.0429771428975918	0.0322765415763681	0.0289357171312875	0.0341328874222551	0.0322109808885414	0.0384605366234772	0.0438669291473893	0.0355764575610166	0.0398824947744095	0.0473834546349643	0.0489200223942527	0.0474566991272595	0.0452209334391257	0.0431269842890546	0.0409127715685989	0.0417894710006298	0.0428467076392696	0.0407422569884495	0.038588502868637	0.0399168649882726	0.044008684607397	0.0421903522811843	0.0412958939444965	0.0430587129846807	0.0464050725175306	0.0438393400166957	0.0412970861931822	0.043785803894184	0.0423369719477468	0.0420532868177843	0.0437347756996244	0.0415841652496878	0.04154696779875	0.0428630620158184	0.0424169380489236	0.0404724939011833
B	Anopheles	arabiensis	f	3	0.160311551454446	0.179819805243673	0.202315227468194	0.170035872040689	0.157633667586998	0.168782256551662	0.173246518666653	0.185303634454882	0.201440567422201	0.211200311677238	0.184090421001225	0.174656715411121	0.189645260537591	0.176513790158799	0.168033753575315	0.169669713564731	0.176622897540516	0.184530388362691	0.188543658582416	0.186856327459183	0.184183029723991	0.179669140551366	0.177193118884723	0.18474178127384	0.184283251804664	0.18038145506307	0.182051296292759	0.188958093478428	0.188100756112626	0.179031545388159	0.186406553853319	0.19174476520352	0.190140530079179	0.183779939379194	0.184691989235879	0.188919618730575	0.190202832759755	0.18557926933295	0.187505435388387	0.194992410345304	0.187634049308066	0.184708145603497	0.186587862540311	0.186945647352995	0.186328253702625
B	Anopheles	arabiensis	f	5	0.0116220571156405	0.0275666304818226	0.00560424211137263	0.0541218416651678	0.0661801745121442	0.0432115604824706	0.0384571836979335	0.0442993491781585	0.04948745388156	0.0465942370668055	0.0431024927276253	0.0405534257134939	0.0371628650045732	0.0245154293894431	0.0401098946098252	0.0587399772295552	0.0415810244680394	0.0405791778955805	0.0413190521152379	0.0331412507185469	0.0359236292153096	0.0375984109934936	0.0351653512021961	0.0326918700919228	0.0410557556162901	0.0485178636337879	0.0418467460439014	0.0314902527583894	0.0307037461785156	0.0404335796722904	0.0395190534012738	0.0347292740778721	0.03171630443482	0.0360261903936194	0.0362628088246933	0.034880441980434	0.0358347592482295	0.039096746261891	0.0384093816897691	0.0346504414348379	0.0392514335691864	0.0389764391508233	0.0348115130858512	0.0329593402113706	0.0353655052623965
B	Anopheles	arabiensis	f	5	0.517768750506751	0.526595553867824	0.542523932245669	0.507082128577421	0.486746600130855	0.494501042751109	0.516321539350262	0.500126110163974	0.495153436638262	0.533375121449832	0.521248559809248	0.505421299939409	0.50711573698118	0.514889122033112	0.514683290945282	0.510676179660123	0.513102495355547	0.522216685083558	0.52203091295102	0.509221385613228	0.518202789170929	0.517853005012683	0.507475277125853	0.511131030147697	0.518763603927555	0.518646915486966	0.505138658197347	0.508234781896749	0.516236997628152	0.517936846650878	0.50620871094336	0.50909804633184	0.519621753317471	0.512593533561113	0.511498079922356	0.514052468991759	0.514564767842732	0.51251446252234	0.513494160357445	0.517303322929247	0.515696349729561	0.513318361197084	0.512632235874638	0.514871772725862	0.513483808811422
B	Anopheles	arabiensis	f	5	0.0313909154198633	0.0278032320635068	0.0263928768620879	0.0404353854808045	0.04507907679315	0.0394186436250652	0.0345292078842402	0.0500258411817543	0.0601882459347584	0.0456970442496437	0.0305896956881357	0.0278851410402186	0.0350329195904228	0.0327122991352574	0.0350731309541689	0.0388790562935212	0.0365688335907829	0.0336009126647409	0.0373626126466553	0.0463553103205643	0.0353556697713695	0.0304621519725033	0.0336077470492602	0.0266292041274665	0.0332330267470593	0.0411301485730996	0.0347096955426723	0.0319398262821992	0.0325492845723363	0.0346548864600465	0.0366946224416314	0.033870093413562	0.0312471877890037	0.038719833110717	0.0377077128856071	0.0340721403735559	0.035164908862438	0.0361327129482275	0.0355807327786961	0.0339937169465403	0.0343699494179094	0.0333026868335232	0.0324097521918627	0.0345597268260211	0.0338146834006845
B	Anopheles	arabiensis	f	5	0.115003642862291	0.142633948393015	0.108345934574648	0.0922274990990381	0.103155995052058	0.120414665337023	0.109464101369549	0.105971952016952	0.110084646976204	0.114790398669002	0.107649098750201	0.103013482682951	0.105161777105623	0.106452145597375	0.105889703527476	0.109928768563756	0.123896521586708	0.113208385672282	0.0989853861208695	0.100438018945975	0.117684730055024	0.120833448033466	0.108524013989792	0.102872487407184	0.10395818804521	0.108203261879204	0.110990877336795	0.111757507342404	0.112735915489228	0.114080920849595	0.11101468197875	0.113152700956327	0.117392125672061	0.114090719132707	0.113479645238337	0.112980234407373	0.109979170498764	0.110757888865619	0.112951249059301	0.114329856326257	0.112752887386874	0.110674717576492	0.110079114237954	0.112136358753763	0.108859566764375
B	Anopheles	arabiensis	f	5	0.0555701050832201	0.0703993453390986	0.0436900941670874	0.0522124196450992	0.0672347279694056	0.0704850328073756	0.0497596844111699	0.0578635785908702	0.0715387782198113	0.0671192806055731	0.0610985768558056	0.0616920418084286	0.065234169350714	0.0519298782152053	0.0587524159120338	0.0754901885020852	0.0778133915739933	0.0693940641447946	0.0657789525932466	0.0739790653552237	0.0779304455135508	0.0734026235624023	0.065331262544163	0.0663572981329011	0.0720478232445915	0.0740514564121302	0.0662252905701869	0.0588860901801972	0.0572476477240765	0.0623006318194051	0.0695004300382623	0.0705930023016456	0.0681183082855482	0.0704235531831564	0.0713229784365375	0.0694496547177514	0.0660418828886214	0.0689987549004817	0.0711550715390869	0.0698142429074028	0.0679861806892413	0.0693482179645727	0.0707340931276231	0.0671357947011039	0.0672891374257176
B	Anopheles	arabiensis	f	5	0.0995181530507998	0.112082800455074	0.0814420721227364	0.0696169113992192	0.0722608147051646	0.081111640601798	0.0860354866132769	0.0995389270900529	0.108590363205269	0.102305718948974	0.0834979833657859	0.0863073981295074	0.104914150147699	0.0827847424889693	0.0779199290846837	0.0895240123405166	0.0975412844826523	0.0964932120375644	0.090688276547003	0.0857861198426497	0.0871562173783406	0.0854522899005112	0.0821241108458401	0.0875402567863589	0.0906591779823806	0.0876380445969619	0.079175976035896	0.078201589713382	0.0811037866041069	0.0842338717877396	0.0869246660122492	0.0853655932904425	0.0832294523069506	0.0878869757021234	0.0863734389574704	0.0834737708453319	0.0847027705581286	0.0851649903175076	0.0870622398293985	0.0896055524670015	0.0873483565288311	0.0845995102033293	0.0827929308169282	0.0823318253507623	0.082977534905077
B	Anopheles	arabiensis	f	5	0.0544947214469639	0.0590368437352417	0.0739253489115641	0.0686704889120878	0.0600066980522087	0.056958600093756	0.0645007202555083	0.072756608836241	0.0707341526111108	0.0561834464161943	0.0577735749261955	0.064361671172864	0.0677110369872712	0.0633923479192764	0.0632537487547546	0.0669285277748612	0.0696521213901777	0.0682009437246318	0.0635994652275392	0.0605081843616392	0.0735096595615361	0.0760895330836028	0.0663812414826087	0.0626420068818429	0.0663262631807691	0.0700557165485139	0.0664843702074739	0.0637747326466289	0.0626906304502941	0.0634381461103018	0.0672356107564571	0.064767280441299	0.0605504498563179	0.0662134331823432	0.0681929038820548	0.0673694544188236	0.0666441132943072	0.0655081094389722	0.0658957322490931	0.067360570491046	0.0661139555873575	0.0645338308307027	0.063776333008779	0.0643548054184285	0.0629948058700673
B	Anopheles	arabiensis	f	5	0.397805034538848	0.419863434145802	0.384572690022413	0.393065134928129	0.396571163986204	0.391100589046965	0.393907481494991	0.402652455947824	0.409667112541102	0.408820395964409	0.396146693342174	0.398366193070353	0.413479882913327	0.403722185269092	0.399667110023183	0.405443554870219	0.414804771255472	0.40709736859217	0.400768349483942	0.406992464319915	0.40658388118362	0.404975846360518	0.405499103660132	0.410084239352585	0.410082723794881	0.408282290277625	0.40881691796139	0.404637553581877	0.402157699279904	0.403732253552901	0.401727746860583	0.405768190263034	0.410489138777639	0.403194312023891	0.40410760950982	0.407144096363693	0.40506811360322	0.405735693713127	0.406597413443022	0.406027273594463	0.403447032307108	0.403438825757592	0.405719375108861	0.407788707604978	0.404898549947455
B	Anopheles	arabiensis	f	5	0.11634530875347	0.137527327461736	0.123630498996919	0.0915441348420396	0.0930323680115956	0.112429757996665	0.102188715015387	0.100393265131586	0.101781953293521	0.0962641500376517	0.0789716337468261	0.0770844065935686	0.0885960274372357	0.0736847304463914	0.0841414024068973	0.103667332417279	0.0976408199644905	0.086218022780086	0.082323774698325	0.0896020497231233	0.0924156453306099	0.0904688608090809	0.0855241779419999	0.0810581890287409	0.0832851942452872	0.0871255603440524	0.0867529260240322	0.0917122424427212	0.0907115324844778	0.0825029582500266	0.0876376245436584	0.0883532981957046	0.0858260743672191	0.0903485221985525	0.0884784938953022	0.0861614617539862	0.0898884483645295	0.0953469980332884	0.0971932864635171	0.0945254786979932	0.0916077083019398	0.0901915718954824	0.0898327452420091	0.0890933892662176	0.0878215265076308
B	Anopheles	arabiensis	f	5	-0.0180298087990966	-0.0310318093213982	0.0135321084756217	0.0346701989984132	0.0272918567372806	0.0123434897871267	0.0229353144662872	0.0454869166233804	0.0509491158113034	0.0263193043441412	0.020045054939602	0.0199881370087056	0.0186530451082001	0.0168934723721435	0.0206861487397814	0.0251895884268984	0.0234643915929521	0.0277540531325457	0.0280833963943357	0.0206430539344857	0.0234907494123651	0.0296741144102008	0.0302106730696615	0.0136584258411408	0.0204174250561047	0.0332815625280711	0.0271722869230591	0.0204980703590284	0.0226277568982088	0.0325017749223044	0.0319951754392179	0.0275268802566617	0.0248548037347722	0.029664280258741	0.027822991556479	0.0257662176918904	0.0298620358406022	0.0320124390039221	0.0287240521592808	0.0235498998679304	0.0308679800277292	0.0304577339687572	0.0259166742984847	0.0284574247237872	0.026633353249062
B	Anopheles	arabiensis	f	5	0.125974084037411	0.126691807439629	0.11710772003167	0.141688880182939	0.124497279909801	0.0888155298580631	0.10499425150484	0.131680773264976	0.144948165529252	0.136462745841034	0.133958499293696	0.134899589895068	0.132906527589374	0.114845430131829	0.123783695704515	0.138639517972218	0.123299934966014	0.12391759016762	0.131622371089186	0.135138716535271	0.135314931430627	0.134320064662329	0.13179586187106	0.125079510681874	0.128210532042781	0.133511426710712	0.130862078678759	0.129917068849905	0.130091905540697	0.130904940516126	0.134109064629053	0.134160264172797	0.132741096556371	0.134997333390496	0.128094044605656	0.125057798931758	0.134811596399317	0.133061935535927	0.127675395304752	0.124878429992592	0.128839863178274	0.129046897879487	0.126920700098487	0.127976705150027	0.128631532731423
B	Anopheles	arabiensis	f	5	0.145856866464026	0.161882780301341	0.14902175355881	0.183964797672598	0.190875497311273	0.172481936687361	0.169065520175153	0.175429748002451	0.177770960984946	0.168077857360616	0.161867511440764	0.16967993633421	0.181984254547164	0.161184264102005	0.169411532271898	0.193060126038261	0.195323393252863	0.176963071371557	0.167956715780826	0.182328887030085	0.187822391231385	0.182335816265827	0.175063664633702	0.18511258939427	0.192930279114582	0.193640161762073	0.188121666654415	0.185345746853815	0.183267699231567	0.181550606182292	0.184769082552824	0.188493231497337	0.189505066450059	0.185305406272899	0.184069661689911	0.183904548528067	0.182623503764102	0.184839007687468	0.187143276320338	0.187228144309021	0.183498536758513	0.18394294233407	0.186158568377396	0.184289080634669	0.182520094311621
B	Anopheles	arabiensis	f	5	0.320980265157191	0.328132405142063	0.340462373766097	0.30639326154934	0.299801303911893	0.320695819185102	0.332753591114928	0.309198399285799	0.297259170757867	0.324921265462586	0.307535723998822	0.29462535324058	0.30137671420632	0.298211532922169	0.297361905752159	0.301693127415684	0.310256814468773	0.312225713736574	0.307726424668098	0.301883003888369	0.309576840531538	0.311305447543808	0.30542072628942	0.304828047249958	0.30765610321688	0.307478027491448	0.300375605491481	0.30414620781323	0.308120517654202	0.306598418087327	0.306701090288042	0.307920370111495	0.307874381778173	0.303254904108744	0.301761317068302	0.303647725721954	0.306833558857645	0.306250098990719	0.306366776900314	0.308421692288785	0.309251250635775	0.308353013318236	0.307476061681584	0.308852446331283	0.307308508991215
B	Anopheles	arabiensis	f	5	0.168192595938787	0.153840306521244	0.0825895164361265	0.099902107601498	0.117559317085612	0.122606319091564	0.13783315804703	0.142068613630769	0.137897101838208	0.1305990971069	0.120365737547316	0.116083410634112	0.116709981757714	0.10877625230518	0.110067024155096	0.118437787350055	0.124778863781107	0.121418049415096	0.119778478141119	0.124329937979264	0.115034592102168	0.108404826937733	0.109243834204394	0.112693466910349	0.123912438882164	0.129645743048537	0.118836430020793	0.116241060637246	0.117749295700615	0.119014779280496	0.119270069063922	0.12075129564782	0.121483292429952	0.117652111808117	0.121259691350878	0.124448146864051	0.120686756754841	0.123423406342417	0.124031779882532	0.120506910772306	0.120311308948921	0.120506420588843	0.120410884782855	0.119986807346173	0.118897174770654
B	Anopheles	arabiensis	f	5	0.170971131559459	0.187344706923677	0.171072207545801	0.169085257801592	0.168609727309751	0.170261598269544	0.180560504160612	0.188647836843551	0.194044065461239	0.194100831991704	0.162253169696091	0.151865555705844	0.168143144190377	0.157945553362128	0.154690624156937	0.161712742478829	0.171996397181064	0.173442034685396	0.172236778534349	0.173979339699315	0.178076768801739	0.174492573206781	0.166289192464342	0.167301020540927	0.172332233956417	0.174776442421778	0.170158062460994	0.167607990876464	0.168097955357791	0.170563370686059	0.171381225633827	0.17380156794418	0.175593062362351	0.17197444361305	0.173475376421487	0.176083838238186	0.175044975213115	0.173030143192467	0.174130873677102	0.177358379127876	0.174419912435232	0.173573470833271	0.175518590964027	0.177928699687439	0.176572313381856
B	Anopheles	arabiensis	f	5	0.292006399264763	0.303137274527233	0.298117184281606	0.2993126039011	0.313638373387235	0.325535569646284	0.309183057870784	0.296731034266023	0.304310234448912	0.330784914196721	0.321128485745203	0.312864380805453	0.317716485249807	0.313552226103663	0.312340980171315	0.313926332784623	0.314912344368675	0.319812938692569	0.320055649922346	0.313036121411862	0.31513926429387	0.313351817124499	0.308448866050602	0.312436406402456	0.31671735677041	0.31557417444998	0.308034504178648	0.315239414839096	0.3196242785656	0.313663894941739	0.312488370982542	0.317851455928244	0.322477452789339	0.314165905207475	0.310667488907885	0.31319186007284	0.318535862694881	0.32002618200158	0.32077500243764	0.322006252201919	0.321976945037132	0.321748451465458	0.32190001033924	0.322579829722222	0.320448059630749
B	Anopheles	arabiensis	f	5	0.120208741449321	0.133616286470051	0.142926874737063	0.165492551569402	0.153063115691641	0.131011983259909	0.158346033984237	0.165185154951354	0.161442709947394	0.163608820365695	0.161651064024242	0.15873083901306	0.15647399594078	0.153388829173928	0.160778422067517	0.169353911451248	0.165609877273226	0.168906044723974	0.171156187164561	0.166781800843435	0.164368104605324	0.164580616147826	0.166570228408934	0.168145674819418	0.169501622250164	0.168790879368471	0.164623295547344	0.159037149471841	0.157327810626429	0.160607972888806	0.162262267328998	0.162615100592838	0.163354209543396	0.166759983487582	0.164010159815377	0.161018080674536	0.163660710292985	0.16763028237606	0.169401356407852	0.168084862267253	0.165710974827272	0.16294658568392	0.162020566946949	0.165024957462149	0.166108253047538
B	Anopheles	arabiensis	f	5	0.189289774796411	0.1896998777408	0.155273394990864	0.189079593974418	0.1850315652639	0.158452047548629	0.181961052269131	0.20735243521312	0.206200534237612	0.173446372528913	0.172121021343938	0.180616765919236	0.184543875596796	0.180801940420723	0.180603873355841	0.183582696346431	0.185730011880511	0.190255970079429	0.191009165838013	0.185528619243881	0.18137410195878	0.18764596515529	0.19571103548167	0.181802466968201	0.179814318257514	0.182871869775543	0.177816275880587	0.178351985649296	0.181183310459496	0.182540606326249	0.179399896611378	0.179078552946823	0.182840414884988	0.188259858988046	0.185151217554237	0.182146490997682	0.186358678820634	0.184924579074722	0.184816100157554	0.187906250431859	0.188810552470555	0.188005834402472	0.186791778934113	0.186756185734309	0.186010450839046
B	Anopheles	arabiensis	f	5	0.512153229561764	0.516686557381285	0.495405157199738	0.511811479169902	0.510396468002201	0.49646965295637	0.503903803489622	0.495933326177212	0.492628962817537	0.509350941726161	0.511905266750064	0.511148371896518	0.50908080885048	0.491180055793538	0.4978491961946	0.511457388151066	0.500349650032398	0.504991247809786	0.509276653348378	0.502714989053984	0.507231842634643	0.507322618080424	0.501898541377518	0.501524206811474	0.503646706466526	0.503648160204081	0.499200017394318	0.504869468570937	0.510023065556268	0.50897959258655	0.508178401805185	0.510040136022582	0.511895473812077	0.508312614024312	0.506922721585715	0.506103322548016	0.504535889128961	0.509267657134379	0.513927089424465	0.514802242413781	0.511095330437065	0.50828238655885	0.507477894394446	0.507983415521295	0.509267637292811
B	Anopheles	arabiensis	f	5	0.148273915991461	0.169287920715221	0.13440493733667	0.151976798354031	0.155700621971288	0.13922389375051	0.125465986970741	0.13047439623614	0.141749566049278	0.144430919020858	0.124660282605553	0.122631423502578	0.140111943282972	0.131009238117986	0.13545601064996	0.14661493126525	0.144606292171604	0.138242008050387	0.136015055215269	0.139812628166366	0.134895154052628	0.130650379936899	0.129385956879982	0.127496584579837	0.132319198176607	0.137205284241057	0.134430603929373	0.129692282088	0.129723367635499	0.13388139372098	0.126496034769366	0.128061930398257	0.134877355696549	0.130840667836334	0.126474843605061	0.125948687668927	0.130261879178155	0.133935404092271	0.134517387907605	0.132890607018838	0.134292094909165	0.134619489825134	0.133737801771692	0.132742644538676	0.129513379532604
B	Anopheles	arabiensis	f	5	0.139580216139596	0.156093695636269	0.143677708383516	0.177656917684135	0.19439008479359	0.188901798067601	0.18424765205394	0.188629027259937	0.189966036809079	0.179665344263482	0.172643956750021	0.179674767337113	0.191342041986352	0.170588931815426	0.173980694615347	0.18895711773841	0.18402032466504	0.186258195298394	0.18770100926964	0.182404785211335	0.179322694700409	0.178504896639341	0.180413811112138	0.185786109793469	0.19092353744491	0.193495999138201	0.192150391932685	0.186525085744123	0.183281481750107	0.185416635601282	0.188755571023828	0.191848739748975	0.193426830235764	0.192304174221841	0.187252949835552	0.18359642718948	0.185145360852748	0.185234538426133	0.188189880707281	0.192808732915802	0.189205410704363	0.187507828649977	0.188794822740124	0.190570708155947	0.188445490708401
B	Anopheles	arabiensis	f	5	0.260077792026771	0.267928902049847	0.286341123641658	0.295332565718471	0.27892044384343	0.258959072586153	0.274451942401276	0.278775685413168	0.274013223696563	0.27018145239271	0.276872989136549	0.281884963464292	0.277789510776195	0.259828175457026	0.254346481812904	0.26440155233938	0.2819956041702	0.282080904852077	0.274505622702265	0.27070078575846	0.274761688485993	0.274770630926777	0.271863771962409	0.278096616348842	0.277628057421772	0.271926892407084	0.266851223788619	0.264570586681451	0.268582711237044	0.276602706205093	0.2759538160574	0.274185166128674	0.273536882446026	0.273810349736036	0.273158513678509	0.272166422488679	0.271763001065855	0.272431925265346	0.272324057090583	0.271322548632343	0.271691300974702	0.27242269659445	0.272137665169887	0.269654864560759	0.268687877858181
B	Anopheles	arabiensis	f	5	0.187283147626934	0.197773616512522	0.181426423796323	0.195058467579894	0.201742849164538	0.196632540543789	0.190598066396713	0.204251957815759	0.209342126449	0.187030368982983	0.177277439437843	0.184670657841463	0.196009326835813	0.174970840513881	0.17809018574224	0.192811346536069	0.187651115264882	0.189176083898252	0.192837405025334	0.192942995855466	0.189707404021794	0.192013623335408	0.195909543311108	0.186567707658484	0.185650539609797	0.190835971986201	0.193732374979516	0.189015124724712	0.185818384637135	0.187473316083711	0.184388424748564	0.182134670313574	0.1823334559599	0.184609277546894	0.183167245964928	0.181409862995668	0.18296395178488	0.185705154574712	0.187789233480695	0.187849985883404	0.18425639112273	0.183367045339362	0.183898002915659	0.182078454582206	0.18230933124366
B	Anopheles	arabiensis	f	5	0.0579607705288671	0.0831129090345929	0.0748532940477741	0.086791318999633	0.0663075758957609	0.0376700351092095	0.0604736058964336	0.0647710663088948	0.0574537401759286	0.0546103971458528	0.0585266706383008	0.0649388228689468	0.0675881801354611	0.0547590077230094	0.0571548327183011	0.0661918966805167	0.0622419704822208	0.0584449822562446	0.0580800284551061	0.0605319513316679	0.0577701898987791	0.0612815520788378	0.0660948353793456	0.0533590013362234	0.0531563434934133	0.0581087119550034	0.0550565111468974	0.0560429436553104	0.058198942030808	0.0585571259753592	0.0554273320667845	0.0543176192976775	0.056236747041244	0.0594770201951644	0.0555214789568993	0.054074617624726	0.0620225713551416	0.0631205427677743	0.0604805660021594	0.0581218286983565	0.0613145307264209	0.0625821071257659	0.0602502075469719	0.05538421524833	0.0544919195116508
B	Anopheles	arabiensis	f	5	0.0695961729822854	0.067651429464665	0.0431791085772642	0.0685481014328819	0.0893016430183656	0.0922703894846093	0.0842927519028032	0.0758908209123981	0.0701170342204477	0.0666236296857951	0.0610985768558056	0.0611148901123459	0.0653773945625409	0.0612013935700492	0.0617910953960766	0.0637412884396169	0.0597811639908911	0.0619066600393357	0.0630012797918133	0.0593033992818694	0.0617332316655482	0.0615253504470024	0.0586447310240181	0.0601160634391408	0.0658574667993353	0.0678424539584229	0.0602107083557063	0.0600736914908068	0.0623872558320517	0.0625323294440311	0.0589035254088448	0.0601024286599673	0.0634713584272744	0.0603755297178661	0.054734923659532	0.0516150225140715	0.0545045040742513	0.0615010076576549	0.0637952454355375	0.0605752835959689	0.0617048949274271	0.0602352972223274	0.0579000523766171	0.0588323213569996	0.056294664740786
B	Anopheles	arabiensis	f	5	0.0236414978452287	0.0340417131204118	0.0315801594270737	0.0615898312638472	0.0715144229624961	0.0651952356466709	0.0726988584848502	0.0703309436106464	0.0640194963083811	0.0608298862343621	0.0557103542011772	0.0561174746108941	0.0606883166629386	0.0561799721340501	0.0619247708077104	0.0700473019826919	0.0658738693820024	0.0619156241893728	0.0610809498083538	0.0635164447347083	0.0661366526023457	0.0693188949843859	0.0685836145331334	0.0550077629113509	0.0612938606157706	0.0730659832988832	0.0691734073064475	0.0628119180979241	0.0592497153476267	0.0604390511177786	0.0638421629620445	0.0661871634300377	0.0658312677097841	0.062295724454558	0.0611926696028279	0.0611437320360859	0.0607390098667856	0.0646618281597412	0.0655398924795339	0.0624282269208407	0.0634635564507344	0.0619073521214756	0.0594424501516578	0.0602354719206692	0.0592989060537537
B	Anopheles	arabiensis	f	5	0.0411336148261972	0.0588176417692312	0.0329987412736575	0.0455501817826241	0.040399817028305	0.02482308889697	0.0356927876797861	0.0352928539074346	0.0402850700985378	0.059456675524686	0.0317410553144635	0.0206182144551162	0.037304176962096	0.0273862220284151	0.0256003551096775	0.032232233064318	0.0369672478920204	0.0364155902668717	0.036880206712593	0.0403625565444549	0.0348316043050187	0.0271484397900561	0.0215202763284302	0.019816675808156	0.0258444310195248	0.0304282958823364	0.0246836849468804	0.0186728025323951	0.0189513667603164	0.0256018078712987	0.0281681307783014	0.0279503946205316	0.0271658888419872	0.0287484256467035	0.0284314493853839	0.0267155166630321	0.0254565753571654	0.0287457680079488	0.0293144809190862	0.0252898808851836	0.0216082238744328	0.0208605213153445	0.0221318419408336	0.0229161761984338	0.02197014919595
B	Anopheles	arabiensis	f	5	0.114081912767993	0.112142986029317	0.0649787739105108	0.123774668999175	0.127265475649451	0.0893189862831759	0.106839755255201	0.115672069043056	0.113040592676883	0.107000145666365	0.107019030275255	0.109336885688828	0.109707629793399	0.10220205167853	0.104493625246105	0.111395142712636	0.111276007482038	0.11220481803872	0.112809907010182	0.11202481198088	0.112027039272528	0.114933176611648	0.118740940326938	0.118061687201829	0.11675355558344	0.115331298150392	0.113777962636979	0.113265889556658	0.11641230562712	0.1209808879006	0.114841726639666	0.112729186592457	0.115018039668975	0.114804192948047	0.115291220152355	0.114359443440857	0.111303290444936	0.114616299215408	0.115483159317165	0.11250326483068	0.114988466434329	0.115252311989353	0.113046987180418	0.111001961455923	0.112757127923549
B	Anopheles	arabiensis	f	5	0.0788050124693462	0.0947120122201341	0.0654066740540127	0.0536685615618754	0.0682005452993713	0.0884774726272039	0.0803647760891098	0.0805963601726162	0.0830229820442628	0.0784589420485502	0.0718750221650623	0.0711097211152494	0.0746944452816951	0.0693297109663164	0.0742570074586515	0.0814173803279497	0.0763762160827831	0.0780757134348512	0.0757555393944556	0.0658097958411133	0.0722347879238086	0.0744677278817269	0.0713086679038182	0.0775081809648071	0.0771754086040719	0.0741327217350931	0.0747613590327796	0.0693017049848132	0.0666710342533928	0.0712445363584707	0.0779651515175082	0.0789420022053277	0.0756384566246321	0.0746994638143247	0.0717893330079061	0.069879564780094	0.0717714633182299	0.0756905306533738	0.0757287618513971	0.0723286071834976	0.074798437307156	0.0750835051264052	0.073011396011614	0.071234016455187	0.0706615060133513
B	Anopheles	arabiensis	f	5	0.284680749385864	0.279528005235388	0.276894503647897	0.266677156260322	0.254835012873874	0.251426648596932	0.267810135353786	0.273199012455062	0.265712390721207	0.251656971763634	0.247335295352207	0.258451533318249	0.273202432804207	0.256402533921813	0.252605359505085	0.255702961357329	0.24653591517146	0.255728577990804	0.264859753503022	0.260275678628282	0.254012871635252	0.252728188357479	0.254924038282678	0.252046982310374	0.254888740959606	0.259309134514362	0.258773036977467	0.254143477520999	0.256162433685395	0.264729998483383	0.257848535579376	0.255742342961021	0.25866297950799	0.256888779800101	0.253512152784185	0.252571081802449	0.255811739652647	0.255646547342864	0.254685651394233	0.254654320641474	0.25620649570611	0.25478910850235	0.252915475556396	0.255129769134404	0.254891864012894
B	Anopheles	arabiensis	f	5	0.216247500080439	0.268098910901426	0.261721051605669	0.234390182776835	0.227540489206728	0.238577265733078	0.24302709700093	0.243718786126342	0.247137205275332	0.255224245228965	0.24774727215593	0.242331811386287	0.242899183116302	0.235589174941079	0.231392964471442	0.232836308737476	0.238788189478735	0.242288919499767	0.241547136247784	0.239391066416771	0.250227870429225	0.251736402569884	0.244135847051981	0.24618217665664	0.25269163370097	0.252824907639191	0.24015111600981	0.240599493864041	0.245221338158799	0.24699085222563	0.247290318228511	0.247421740581245	0.247299359084797	0.246084653443741	0.243089786318788	0.243634438061289	0.249897344027498	0.248128520993404	0.2473337249317	0.249677752864403	0.247392624770013	0.244398675879725	0.243407014588945	0.246141104846845	0.244672136060464
B	Anopheles	arabiensis	f	5	0.0261632646499011	0.0409835917665073	0.0372613412452753	0.0500758553296855	0.0514892613987336	0.0508004360571567	0.0735732657118877	0.0666671806046791	0.0506471909715076	0.0485705962368046	0.0531400922383732	0.0599429323645965	0.0629412636460175	0.0510152741831321	0.0476167362199241	0.0545003613491707	0.0646043497916511	0.0647078585798043	0.0630442829392715	0.0652196094830714	0.06319607768795	0.0596500984981709	0.057225817867156	0.0584689355563718	0.0678246787257328	0.0719287546309077	0.0598726836631781	0.0586702291943227	0.0608971118718527	0.0614691465633238	0.0647830064792346	0.0665958792744705	0.0674266555825492	0.0699421755884849	0.0686075654054103	0.0647797754693318	0.0617066659256544	0.0649340634568227	0.0671293341679381	0.0661387021875282	0.0669388734006421	0.0662256956706401	0.0656938233006686	0.0680953753236726	0.0658862790223168
B	Anopheles	arabiensis	f	5	0.0908244531989343	0.0965900558935209	0.0900470949694512	0.129457510298092	0.151859778152792	0.147658847790391	0.133372732495367	0.136053083121506	0.150520477952347	0.163382913289284	0.146856954588512	0.127444887155647	0.12166642169396	0.137305035272628	0.14273963635297	0.141241686377787	0.146317087687014	0.142792536164693	0.137187737381196	0.135382744957821	0.13492831469318	0.133590098409631	0.132533730307893	0.135804348949528	0.135344859071933	0.134207854971451	0.135970727231465	0.129394902048979	0.124035141745506	0.125865405493309	0.132673428096368	0.134447140083534	0.132489092972887	0.134187810203706	0.137043113856775	0.13711582745555	0.132846703828291	0.132220555265481	0.134420889311121	0.137209747945262	0.136528145937907	0.135555595069742	0.134698594713649	0.133526409496724	0.133293697974783
B	Anopheles	arabiensis	f	5	0.342231097556773	0.34831129482568	0.340545459212418	0.358674571205654	0.344682337815716	0.320163072888452	0.343514217777149	0.341724005199562	0.346614813807356	0.381599845444618	0.369510423803893	0.361486494662721	0.371422818308446	0.36379617276964	0.365040023312855	0.365901721470766	0.350289891058479	0.35353160050792	0.362204419962111	0.36387409154585	0.364323681975342	0.366060159891593	0.366387464030692	0.358009271935799	0.362445574793014	0.367080171867468	0.356956140438291	0.354654580065784	0.35765725437281	0.361053777418759	0.358591032863775	0.358883030664959	0.36018989333932	0.355733657178262	0.354831047472397	0.355996268333509	0.356583297271166	0.357813568379289	0.358294001054647	0.357857231938632	0.358277309106516	0.355749299641544	0.352787277259447	0.353717070927022	0.353261575893751
B	Anopheles	arabiensis	f	5	0.0284625581560882	0.00883378769543378	0.0101803673036067	0.0274652676298665	0.021758753334367	0.0101765610948994	0.0356444430316434	0.0416753484991827	0.0356469303243007	0.0339092014321717	0.0504605159279103	0.0491693434616438	0.0278695205898651	0.0234273474465927	0.0379885739690722	0.0517669742240663	0.0417284858763719	0.0417398318627853	0.0472471086517256	0.0498134628708772	0.0428661254594644	0.0405465022541673	0.0434928447195654	0.041075976417269	0.0456540250395921	0.0491357347227628	0.0424475392850805	0.0391993042408131	0.0412390549216163	0.0464887119419532	0.0479189562181776	0.0471032600097419	0.0450730537277527	0.0428710230868831	0.038293250541108	0.0360113433082201	0.0396379893259806	0.0452041043300685	0.0469520025940718	0.0444899123190124	0.0441644220086995	0.0440704950904819	0.0438543713169425	0.0435354265484636	0.0429488255895683
B	Anopheles	arabiensis	f	5	0.152543939146415	0.182001484410715	0.165568137217357	0.183577465722159	0.171704179385578	0.145155054636867	0.15654887488202	0.179916128298415	0.181344025076287	0.149847421088379	0.158774314071877	0.175024544366118	0.177316178288877	0.157599234560117	0.157404037002458	0.167425620547902	0.163793373673366	0.1671701942118	0.169501099064572	0.16521893027587	0.163341488220395	0.16110415912146	0.157873800673148	0.154399149360245	0.161523373935135	0.166915018895986	0.158391493440315	0.158820625130237	0.160754943210557	0.15974103846234	0.161383193995892	0.160023047050433	0.157986725235364	0.161497418708389	0.16173223032999	0.159090737711848	0.156505500136547	0.160016777235279	0.161201559992391	0.15821504545321	0.158327970629744	0.157312458893741	0.155632034560184	0.155243382048733	0.155558735277602
B	Anopheles	arabiensis	f	5	0.0522313254614874	0.0371002815267246	0.0162752461253531	0.0474266297262659	0.0505234440687679	0.0325562680247721	0.0420454221587676	0.0539806566206485	0.04930180737085	0.0252199876100996	0.0373160061587744	0.0422457851010618	0.0303864916651584	0.0353679507322843	0.0424899068117929	0.0434014510581103	0.0339605656911207	0.035350242238578	0.0378758016032672	0.0357286285492221	0.044207318378297	0.0487777106542043	0.0440632798839812	0.0317507901974361	0.0365524860840422	0.0446670059988091	0.0380777856704919	0.0352002196902417	0.035690200399787	0.0376359857961043	0.0386579069534735	0.0428749720893243	0.0453673444065327	0.0369365694276612	0.0346206876506942	0.03735235401543	0.0406711318773372	0.0419579283152554	0.0395080715734089	0.0358815431853264	0.0402522407282776	0.0409059076985235	0.0393133278900823	0.0411335095010883	0.0400677919954648
B	Anopheles	arabiensis	f	5	0.243368392345349	0.280890059786837	0.256282980386939	0.280363612444685	0.277100782875396	0.253395258802193	0.255392399493146	0.265943370238166	0.272144475314261	0.267959035765096	0.265975160844833	0.265568254452612	0.26386692697934	0.254036764082841	0.259563718569575	0.267791494601408	0.258075914762275	0.260942975494923	0.267902668187925	0.269175428681233	0.263371877327452	0.261301397669223	0.263080275681934	0.259833118113255	0.26306560492181	0.264313749399561	0.255206830103068	0.255783884290954	0.261462030653459	0.265815823151759	0.262117434193544	0.259001575750157	0.260543376028201	0.2679121312192	0.262910542303812	0.2564704008179	0.259767648583524	0.263851378338841	0.265559775386539	0.264510909907972	0.263287999744009	0.262033755347144	0.261122919366421	0.260957372914739	0.262701014248459
B	Anopheles	arabiensis	f	5	0.0836127274424278	0.110233677364305	0.080617561312297	0.123091304742176	0.118306520891515	0.0797615005032291	0.0841414091018861	0.100559879833431	0.104980552773495	0.0882959768578279	0.0874079773993011	0.0924238456283807	0.093224633538085	0.077589843142193	0.088252147957211	0.107130462596919	0.100486018867143	0.100081603121303	0.100016580448003	0.0939547439631028	0.0834133978810552	0.08574523008598	0.0950032358423129	0.0855225505557314	0.0885718655086676	0.095062718651516	0.0901838617049135	0.08625026431708	0.086038860056963	0.0891845772016679	0.0919131941494349	0.0879297838318347	0.0835149892600041	0.09126437681059	0.0883574105467793	0.0839739511136238	0.0878944780325664	0.088957859962706	0.0893497241748562	0.0895927019170805	0.0870472141843647	0.0855734037599147	0.0858578138636245	0.0871574615356528	0.0866786545004635
B	Anopheles	arabiensis	f	5	0.0232215620483481	0.0684900366740865	0.0593288815688736	0.0530181713813036	0.0468987377611842	0.0447307291964692	0.0526659989171896	0.070862508467716	0.0784789989636309	0.0630765066016689	0.0458908463616514	0.0471014385819595	0.0606055632498647	0.0480247655194037	0.0546416703617201	0.0716347831999099	0.0741814926742116	0.0664751164537156	0.0606415470217497	0.0634399011598008	0.0666060428803712	0.0658119551028743	0.0627228497236461	0.0640091313405811	0.0691971602890424	0.0724138613672423	0.0687299920485451	0.0659485493705669	0.0645630948342309	0.065390905205145	0.0723835827037307	0.0716024204235586	0.0662763398241495	0.0686457650780963	0.0695133037869099	0.0687486634523079	0.0679682332404788	0.068933214195891	0.0706122342376257	0.0716800367821957	0.070045984557015	0.0697278959609789	0.0698597742106799	0.0681598730294735	0.0687279363495071
B	Anopheles	arabiensis	f	5	0.181517805038843	0.205847355284244	0.207579452601781	0.202526457178574	0.208241769897417	0.217295365480957	0.210339533259657	0.209682839582894	0.217119594642712	0.22668304161115	0.211741391010068	0.207175919455029	0.219699652039028	0.222147579752247	0.222960104756	0.221070408984002	0.214384572177649	0.215204309759881	0.217346393152023	0.216237178226517	0.217045261019796	0.220673841890809	0.223347408165829	0.21718556368995	0.22020190618645	0.225418996383222	0.222384943295395	0.219354469942183	0.215724894526832	0.212356310206377	0.213638292262436	0.218094124492425	0.220776298770514	0.21498155604298	0.211768149090331	0.212094724594041	0.214682529497983	0.219100445209655	0.216862504147123	0.20952977241124	0.212892814154517	0.214418994868298	0.213703193965042	0.21422360843852	0.212309833301282
B	Anopheles	arabiensis	f	5	0.0643685222123232	0.0819810489089661	0.0543814470605172	0.0618528894939801	0.0748095848575166	0.0800425185873224	0.0724580305644845	0.0739967205438731	0.077393662352582	0.0730909442341934	0.0574203873830135	0.0576734212809458	0.0698404938372424	0.0487960930365579	0.0525198244639466	0.0684475438646655	0.0643105352749249	0.0596291385263703	0.061563355742416	0.0695091985108176	0.0685382791807985	0.061159729525229	0.0547053033204639	0.0606385336193878	0.071933344859559	0.0756226121612519	0.0634412089137926	0.0584454424324178	0.0603068814499699	0.0644107571286849	0.0612949335370761	0.0594738633814746	0.0618267674064592	0.0679146052861266	0.0629344744950912	0.0566777716893483	0.0594352277740073	0.0664600761374394	0.0675242441534767	0.0617761472625699	0.06044980336854	0.0595176661332581	0.0589970840454357	0.0598038675554365	0.058665866190738
B	Anopheles	arabiensis	f	5	0.0126710566701089	0.0511331138150981	0.0231522480701165	-0.001228999621431	0.0111755135678583	0.0350042148010927	0.0176529150560098	0.0281662072251557	0.0455054426303326	0.0423255559864903	0.0105150336907355	0.00677644703699007	0.0326755708612466	0.0234811093326135	0.0208975173545954	0.029636952698558	0.041390911091604	0.0380561348401354	0.0303786632617067	0.0293259662317306	0.0386945075159914	0.0399196995929207	0.0324553529371812	0.0305481568469003	0.0325438692482352	0.0344381421683833	0.0326806083265756	0.03151802075205	0.0299196533612728	0.0287484170107625	0.033521814606298	0.0373770386377709	0.0381327330205023	0.0360380599049595	0.0361383046686346	0.0374226242213792	0.0381332589221666	0.0386257166146914	0.0391080459481701	0.0395567585404751	0.039603570075962	0.0397704701067881	0.0393323198825741	0.0373802836735123	0.0363953155218886
B	Anopheles	arabiensis	f	5	0.0714529785086592	0.0741126467273027	0.0892962613229986	0.114314912196952	0.127463518538777	0.129522104417447	0.1315310883524	0.121084141226577	0.118612905099977	0.133920313114615	0.118193739498734	0.110910486714464	0.121500914867812	0.120994622043335	0.131133896484832	0.138508299252683	0.123441223771735	0.119272815205624	0.122602312219114	0.127110386595616	0.133682388794511	0.12957777497707	0.118349294826733	0.11696955708839	0.118835428798298	0.123385961169918	0.129615116680667	0.127414208802021	0.124556833537408	0.125918243789267	0.129406569148381	0.129904662758792	0.127890967289908	0.126975836087145	0.126791721674542	0.1263859463998	0.125346840913176	0.126067935599346	0.126073559936979	0.124839227613377	0.124544480263045	0.124248867143299	0.124452377682869	0.125749913420708	0.123408234396135
B	Anopheles	arabiensis	f	5	0.0671791234548507	0.0602462890507856	0.0577959247994041	0.103514332737855	0.106381136587888	0.0875996676388572	0.120178022854812	0.112879439734976	0.0964678271527075	0.102707260846357	0.0960107804052754	0.0972442277145344	0.107392297757263	0.0998497181733789	0.107866230630721	0.117304158342978	0.103466333972905	0.0990814256349315	0.109291860512402	0.125314461606512	0.11192755735087	0.105019071814406	0.110524056365182	0.10992505671143	0.111780916914441	0.115433976835258	0.117927492715229	0.115141662885847	0.11348267514084	0.115056422794851	0.111954951460847	0.114052794118694	0.118257490256948	0.114911067690418	0.114018712766732	0.114406940149403	0.113942238139652	0.115228069251887	0.115735484870588	0.114951915419385	0.114992602651967	0.116941534272936	0.117774630420128	0.113705179824895	0.113123922801506
B	Anopheles	arabiensis	f	5	0.238980613169148	0.230920071088991	0.213323370986855	0.223979877126537	0.226796764393925	0.222159841004453	0.227847185258351	0.230521520796115	0.23447577193814	0.243212780691296	0.246038883228794	0.241931693105502	0.233502716928503	0.225707711225005	0.227417148756183	0.235484231044161	0.241643454268568	0.234183525845902	0.228531570949593	0.2330131246206	0.229445892937932	0.225659292148808	0.225274776266317	0.228611440867155	0.231779738851852	0.232088869821269	0.22879988362826	0.22831545359203	0.230706903706528	0.233130542769583	0.227303924751199	0.227178181581433	0.230694198671379	0.227521885569089	0.222364812495409	0.22094878120491	0.225816492730085	0.226975813944953	0.228939453840553	0.231739438262574	0.228093490327978	0.227039543867967	0.226948056647642	0.222998870998242	0.222224233588697
B	Anopheles	arabiensis	f	5	-0.0138987984388948	-0.00647508263858924	-0.0259759173157011	-0.0104462215850853	0.0104317887550558	0.0188385182850236	0.00339575518861106	0.00696458978396857	0.0164220046465705	0.0151570457244109	0.00440332238180003	0.00347674022614409	0.0115679397308104	0.00216406513084788	0.00842174158956781	0.0186704376315494	0.010606946485292	0.013344352552126	0.0148477406734334	0.00814485715042444	0.0124660404434971	0.0119589644350711	0.0069358320718322	0.010904248610395	0.0159802972408845	0.0170550177683417	0.0120118675320018	0.0105515346515815	0.0100267604227752	0.00986771686180185	0.0159387088573159	0.0183340477155318	0.0178337678734126	0.0203297306087909	0.0132901989336827	0.00886902448737577	0.0166013262356907	0.0197901345240628	0.0184847700265666	0.015454998617953	0.0166532293382129	0.0168999407996323	0.0159314781313156	0.0151704101622097	0.0141260972497487
B	Anopheles	arabiensis	f	5	0.21051805501306	0.222086283393557	0.203143003683248	0.19651460949667	0.203873338777031	0.213304130136585	0.206702950150681	0.20740497947553	0.210930163828954	0.210203057432501	0.203891683716199	0.202355537368876	0.205552356179868	0.200525879879638	0.199101601120542	0.200931431953961	0.202073002779559	0.205321634990846	0.207728148846226	0.207004063207092	0.204105680765718	0.198590395940136	0.195625514249955	0.205175899423937	0.2082963674984	0.20606015521592	0.204178358966867	0.201965262862136	0.198972917415785	0.196456709393474	0.199162601651352	0.199814588279419	0.198716608621742	0.199997525933073	0.200219755048912	0.198759739759928	0.196777421169514	0.20024194747755	0.204283652172254	0.205797208567477	0.203685272596225	0.200885759218481	0.200083887019098	0.203111543822792	0.2025087883485
B	Anopheles	arabiensis	f	5	0.0300492495286848	0.0317605932534844	0.0107744383397511	0.0604326635119916	0.0603389093946378	0.029435836207909	0.0522776878032999	0.0671987454617487	0.0655749118471432	0.0512429622411877	0.0351160453070955	0.0365309808800747	0.0513924257126288	0.0478929507397943	0.0531124419257355	0.0635977928192737	0.0666667419817432	0.0595348916786807	0.0543324691001282	0.0573315737242142	0.0547800020843567	0.058059413946866	0.0637455769507668	0.0561265699217051	0.0540607843340349	0.0566952759152826	0.058041713193661	0.0533476234861761	0.0498269678652743	0.0514957531096054	0.0556640481744056	0.0556553753358088	0.0547915548245234	0.0612137241882085	0.0566710027296089	0.0508067209071934	0.0538346536884598	0.0589702799368616	0.0587820047937953	0.0537638623903422	0.0547834545976119	0.0566890696661737	0.0568920734298035	0.0540281055585701	0.0535259476715619
B	Anopheles	arabiensis	f	5	0.116883000571598	0.141484688651714	0.108012060474582	0.111541412873227	0.109456872895611	0.100622643927364	0.103591483260114	0.117057971941659	0.119287030759227	0.101927960211121	0.118148663127694	0.126597118279733	0.116792735170788	0.116931458919826	0.116758032396318	0.118110431069253	0.124526802588263	0.121418049415096	0.119161988079262	0.124049349617668	0.124846535812919	0.123952422573987	0.122648632637588	0.121357576659726	0.1229238607794	0.126045268717153	0.128032448366262	0.124226408671094	0.125627143111327	0.133755372688271	0.131131286815838	0.125592800819868	0.122054366336059	0.12440691402505	0.125227634529496	0.125566731267496	0.127171681484375	0.128072464670914	0.129104121640624	0.129767359564262	0.127237243311537	0.125742210622862	0.12599477545791	0.127153063984377	0.126260331281471
B	Anopheles	arabiensis	f	5	0.0945831686175476	0.0988885753761221	0.0907148431695825	0.0967861467225262	0.10423193120729	0.109561054392358	0.113343732535099	0.104586049118349	0.103369990673475	0.119436838487169	0.105585878025182	0.0953464378170637	0.0980365682894974	0.091244604774459	0.0942173885820307	0.101757217709456	0.102196814382553	0.10408043699356	0.102709256770323	0.0967989431853452	0.0971552227180229	0.0985969056176668	0.0978101564922681	0.0926359580383349	0.0976331190621971	0.103315865714682	0.0980431955148754	0.0938582911729987	0.0935897822023424	0.0961757226458904	0.0940858130553509	0.0971931408944269	0.101478617961642	0.0960093288527261	0.0947390227255127	0.0973537817041185	0.10028947640038	0.0984049672750755	0.0966111517019696	0.0970482662127267	0.0983352370961158	0.0983523711897206	0.0972168794745835	0.0960592087417017	0.0956606522617159
B	Anopheles	arabiensis	f	5	0.0551596827252625	0.0583682453773988	0.0331555038839657	0.0277253840016385	0.0238865760169942	0.0265939858235249	0.0508243547742223	0.0548726138294097	0.0483083636614924	0.0459206659698402	0.0521689048550457	0.0495694617424285	0.0372863551376809	0.0339469863212435	0.0365357843128469	0.0418701580674976	0.0460464409915052	0.0450916655540815	0.0448443727342038	0.0480337545476067	0.0462760906518856	0.0470733419852197	0.0486209423576391	0.0412537530676511	0.0436465277111742	0.0488338523894907	0.046275144172982	0.0438631599453398	0.045870114709266	0.0505329941587183	0.0448608576291722	0.0420808213263664	0.0453176129528753	0.0521215953065532	0.0499909691763806	0.0466106835727675	0.0497180371122201	0.0528351052184228	0.0516300911438825	0.0469475272030456	0.0462080424235888	0.047432923454249	0.0487191737944067	0.0481603169278493	0.0472777652688977
B	Anopheles	arabiensis	f	5	0.0702516208216611	0.112312994880896	0.0403587018745217	0.0613431700643353	0.0837685396154521	0.0898517325798256	0.0960791285929792	0.0811045576425382	0.0694999158297846	0.077063812955396	0.0635617057497471	0.0626708367823976	0.0745092033768279	0.05317933931398	0.0566305700142603	0.0721068116055728	0.0675490841761422	0.0677445554214938	0.0738925809966639	0.0806623160343112	0.0731619223870797	0.0687600463635481	0.0710503432410154	0.0723932376659274	0.0737954297123444	0.0733457326654865	0.0697316555353141	0.0670357894104004	0.0658321853247088	0.066419851977252	0.0700575672729343	0.0677146223559295	0.062751352283123	0.0651614892272587	0.0685581523430328	0.0688792042435103	0.0653880483693541	0.0683214441594122	0.0705091143787303	0.0692010402636213	0.0675718325813609	0.0674986028268755	0.0678878272407772	0.0664788230321662	0.0628809988995964
B	Anopheles	arabiensis	f	5	0.160293356721049	0.17576300335381	0.160380854652371	0.160933903945914	0.151987179536409	0.14211732241713	0.155389154693867	0.158566705738997	0.152203579823939	0.144231080460193	0.15024455024004	0.155059411016034	0.151702797909401	0.141010417858816	0.145732247314034	0.156056718707161	0.153292135272524	0.152114552541641	0.150554550857774	0.147817191135992	0.152267166351501	0.150930616879621	0.142440878424104	0.134514408059882	0.144524913127342	0.153316312835157	0.141212332841114	0.140765983540506	0.145806891853465	0.1487886456056	0.144442445472395	0.142972243870507	0.143248691899944	0.138570595577245	0.136480648282712	0.136678568724677	0.13776174209327	0.140521329351277	0.140978536940134	0.13906733610016	0.140154538530297	0.139715507932582	0.139868488375978	0.144127807678481	0.142134736089345
B	Anopheles	arabiensis	f	5	0.283462521056001	0.276557353155222	0.235453647877325	0.256911357073874	0.274223089457	0.280071944222844	0.294824768434684	0.287269425410436	0.273770569917267	0.270359372569897	0.267806577009128	0.271714624043191	0.277952471066741	0.268939649234914	0.261629582258895	0.262617933560894	0.273294630879426	0.28216618754973	0.283656839328013	0.278665365092225	0.282238983533536	0.282645228988407	0.277923044601335	0.273860488609896	0.276684086837875	0.277125466390784	0.267356287204803	0.271224061408967	0.277153466319137	0.276855896943951	0.271666366851526	0.272779547136478	0.27802318305784	0.27798389370717	0.2792495887687	0.279034725902887	0.275597497403795	0.277483886801486	0.280220326477288	0.280552759340413	0.27636133661934	0.274374420299387	0.275663790631694	0.278625454730858	0.27749505307186
B	Anopheles	arabiensis	f	5	0.122635304415678	0.0945420033685555	0.0900267460900018	0.116100060496715	0.11169748133337	0.0881964545431105	0.0920481546265115	0.106138566718796	0.113751464676564	0.107247971126254	0.107880903310924	0.105688461350424	0.0979964648507613	0.0907664711928385	0.0948094807867991	0.100497092773041	0.0941412522831882	0.0989692504871677	0.104976898744247	0.104289863371837	0.105488524781037	0.102964563797785	0.098068481155071	0.0977509013372147	0.101387467199622	0.103068304801179	0.0979217054473217	0.093509742275694	0.095172015439613	0.10108808796256	0.0960317447169801	0.0944769638730389	0.0982287712571875	0.102311968075664	0.0975072696265533	0.0927216438296083	0.0962448017911152	0.101444448697398	0.102560861252107	0.100154126133336	0.103435332320231	0.102812448833246	0.100110655493038	0.100736939893805	0.0995139162847339
B	Anopheles	arabiensis	f	5	0.0727851309609148	0.115485449311399	0.142864138170191	0.131036039694074	0.124695322799128	0.129270376204891	0.130608336477219	0.130109446080915	0.131425099314774	0.13506761674788	0.125645182878381	0.125306402170051	0.132966999388127	0.115961738872026	0.118947182537799	0.129934361624651	0.122024242773051	0.119801007144753	0.122294067188186	0.126970092414818	0.138118970371861	0.139581071734488	0.132054186533863	0.130194453980753	0.131590510934508	0.134455415884954	0.136092217299019	0.12869780425437	0.126977915703363	0.135655293487156	0.13897405239807	0.141337093522813	0.139922574857405	0.129283447327896	0.127743930183148	0.13086733157541	0.132118421050655	0.134884950130422	0.137051198145421	0.137179509861374	0.134272247219929	0.132430770413738	0.132316746323046	0.133107461053824	0.133593805860725
B	Anopheles	arabiensis	f	5	0.267944965622654	0.300096105736594	0.293284124696136	0.27964727411126	0.27699066405013	0.282493037779243	0.283040611880716	0.2800157971208	0.280672733438034	0.287088950210709	0.277381674629035	0.268085379057472	0.268883838714339	0.283681855790487	0.286215633191196	0.284606624715672	0.294842920672514	0.282123394546294	0.268837733363828	0.271713453603846	0.276644311886394	0.276200080577026	0.273163881181677	0.279045131093341	0.281697193812323	0.279091887672138	0.273509144256591	0.275274314817822	0.275875246747072	0.272849954824444	0.278053094572602	0.280161125446623	0.278730654872171	0.278733943552189	0.277856475906818	0.276658721189715	0.276039890246344	0.276063724614756	0.278385574855114	0.281170550601138	0.276733678630514	0.277675994207187	0.280856440223622	0.278007668923057	0.274975142940801
B	Anopheles	arabiensis	f	5	0.126101353497581	0.119767328409207	0.0912885653262775	0.113417860816868	0.119580499936074	0.109111007692835	0.112712373364636	0.105607001861727	0.100228398462086	0.1058528420331	0.0987057138599401	0.100320849659894	0.109624876380325	0.0940468450638838	0.098394709209651	0.110854649179559	0.104259206572646	0.0978040816083377	0.0979621663367491	0.103879954830455	0.101438559941133	0.0925962839140191	0.0846727068329925	0.0895387209700826	0.0955917141527875	0.0971733025567412	0.0923079934784309	0.0884240810410181	0.0881330169575848	0.0911721789360039	0.093508274492208	0.0919138573619656	0.0888293404830405	0.0899145460044818	0.0918028426275985	0.0921357685264954	0.0901231692271466	0.0897185698546833	0.091585123023617	0.0939250187581512	0.0912803854984886	0.0897935753336055	0.08897774244431	0.086364550409796	0.0861967202553266
B	Anopheles	arabiensis	f	5	0.102866446111455	0.0977531810107731	0.0702397336394834	0.0792903553245268	0.0686574910955513	0.055159018503925	0.0892331938240132	0.104533504855939	0.0981721428617469	0.0822544079465059	0.0820197547446727	0.0868492784308462	0.0887195175703433	0.0831162873781918	0.0817514765194558	0.0844734009436593	0.0863884622877902	0.0780701394320044	0.0743596086767143	0.0819308517199715	0.079093597871641	0.0812868700028236	0.0850673454497587	0.0711780050395777	0.0733202555098818	0.0807575692392771	0.0765103808032658	0.0766932074991283	0.0774273964662145	0.0773339047367339	0.0830976213513328	0.086035071066992	0.0853332921627073	0.0840642722053693	0.0782252014486792	0.0749898106639175	0.0793411347127017	0.0810447163732021	0.0803547649045109	0.0791357089238235	0.0815481245088033	0.0797628679122226	0.0767094896150273	0.0785267577397174	0.0770922599980057
B	Anopheles	arabiensis	f	5	0.206248031858106	0.207074200215462	0.17131205560243	0.202052653683717	0.207189883370022	0.190024329807667	0.199039252682629	0.197141576840819	0.192396757020785	0.193001515257663	0.178662247879594	0.178348779832687	0.191444530478145	0.178584096853116	0.186100308228053	0.196467067991295	0.177775093562923	0.175974041890879	0.181256837404421	0.18200766963897	0.179709311437855	0.17886987976569	0.180164510560451	0.181123095876834	0.181507965894979	0.181301433631188	0.180601042804555	0.178793296752805	0.178568100813936	0.180500772826847	0.18078621659517	0.182804697597549	0.184311822329522	0.180382313280041	0.179372177333865	0.179530930646257	0.178448559405384	0.178704246467651	0.179693345638611	0.180468558513786	0.179691760787516	0.177059654920211	0.175296798723045	0.177666965930657	0.177981430374083
B	Anopheles	arabiensis	f	5	0.0382052575624221	0.0386989376598576	0.0164523576151106	0.045937513733063	0.059571134953999	0.051646514522352	0.0463639292225589	0.0519199415502794	0.0524433995822383	0.038803984064169	0.0416105512170112	0.049948101361693	0.0535631078468129	0.040972431311134	0.0496603636574968	0.063528151187343	0.0530164242743424	0.0480576178510023	0.0460170549001307	0.0436038713390624	0.0467786415704637	0.0476010699554865	0.0447413314874494	0.0421259258564943	0.0468917940651451	0.0501574472251092	0.043369572449034	0.0437710610948651	0.0466820376478339	0.04762622623285	0.0453681042798584	0.0427229856093285	0.0421510310716479	0.0458070865722757	0.0478346009117809	0.0469895320696681	0.044658742109516	0.0491077762778151	0.0497362384053584	0.0451206103427419	0.046747643530129	0.0477525579814414	0.0467671393278889	0.0444599318729907	0.0431296131390101
B	Anopheles	arabiensis	f	5	0.173654463341816	0.17483294557852	0.200973588190212	0.201879008856363	0.184613284724041	0.17694794379357	0.214411647697431	0.209992701599435	0.19693887939409	0.20838218270227	0.205506652463973	0.198707113030471	0.193800454517197	0.187813949076792	0.197906298585132	0.210160082143599	0.203994106163931	0.205345137293767	0.205899909658905	0.199589686595508	0.195772378702704	0.194587720886367	0.195058072202101	0.195048239599826	0.1975826902716	0.201447263868095	0.203837330630549	0.198099870509959	0.198184545124308	0.206207108616624	0.198867737872998	0.19808118087843	0.202995663982097	0.20126422101949	0.197310447561216	0.197109449523343	0.203109232004808	0.203876383361803	0.201711822852957	0.199646831315449	0.201817069545855	0.201402423730729	0.199810489054482	0.201002090571991	0.199955760539353
B	Anopheles	arabiensis	f	5	0.130909068470663	0.13873677277728	0.107501074884759	0.127877094661009	0.132688460227098	0.120331965739897	0.120856087202234	0.141560416160847	0.150483731611914	0.131142734925901	0.146811878217472	0.144285822113082	0.116692159933299	0.115337016598008	0.122186637767802	0.125751600041673	0.118140282680425	0.116330365211624	0.119601390865866	0.124125893192576	0.124377145534893	0.126729396202801	0.129247265883908	0.12308104649815	0.122529257380978	0.126359268926422	0.128433318611852	0.118301695023113	0.112974765867478	0.118869613917883	0.119494331536352	0.120013405409781	0.122672036247164	0.128194085632543	0.127698980599187	0.124710475999706	0.123862448362755	0.124929553415021	0.123539749699162	0.120554644236141	0.124736081080448	0.12546369299811	0.122605809233857	0.120104145824691	0.121415300869165
B	Anopheles	arabiensis	f	5	0.175661090511293	0.167908466548098	0.175154433484819	0.173607989490292	0.182025849315368	0.193594808324053	0.189438346208561	0.181881582512964	0.182406836967269	0.194146533534714	0.192898790990421	0.181988760740906	0.170541084922468	0.174054261883296	0.183452741293438	0.19201313835412	0.194032570870047	0.188459398263744	0.177450896647973	0.168166863739865	0.180663887619241	0.186736105039378	0.180984246276554	0.176460923573636	0.182570736980755	0.186958170448028	0.177478251188058	0.176251425558203	0.183079325490523	0.191336996718374	0.185046284087498	0.182885075525763	0.185510433957609	0.184514272315863	0.184071561954301	0.184819214029829	0.186076993623447	0.184491737780349	0.182283962655583	0.181094937072214	0.182103229180777	0.182034094713912	0.180727653851456	0.179198200938473	0.176452993045356
B	Anopheles	arabiensis	f	5	0.166032315227352	0.172997687863703	0.180007841949739	0.214076349047523	0.214762073328267	0.199327650723443	0.220812626824555	0.221277056977523	0.213267130431642	0.212851219697191	0.207446845951832	0.201205058282647	0.196134096941927	0.19000490342602	0.201145228558115	0.209763084230865	0.190091727263686	0.193316169224039	0.1991044896153	0.193136066641143	0.20007151155115	0.202007271714035	0.195877807918204	0.190386067296628	0.198645461357376	0.207104000684936	0.200714539014052	0.196603646007271	0.198170762605768	0.202341079197634	0.194881249401994	0.194233745801433	0.199866396074534	0.201293435620166	0.198826164314766	0.196501501961251	0.197320888751609	0.196967954812476	0.197932017016926	0.200264028059805	0.200707192840989	0.197860943753095	0.194996047663006	0.196490720273815	0.19421741028084
B	Anopheles	arabiensis	f	5	0.0343192726836384	0.0467726764315798	0.0426053864205692	0.0563837353181483	0.0491393461989433	0.0328079962373284	0.0429681740339478	0.0429134462795554	0.0423045793584445	0.050814931247897	0.050967557165696	0.0365225374498888	0.0187981835743311	0.0325657104428594	0.0383125861841726	0.0345001571492753	0.032291523499593	0.0364301284197555	0.035739317385018	0.0281739577568395	0.0417187687267095	0.0464474114714106	0.0374048298042966	0.0296776177504155	0.0405264396801118	0.0488974692951651	0.033711035699693	0.0322688696061446	0.0364335847083736	0.0377236667315553	0.0318381564009866	0.0344975746617358	0.0419426717350414	0.0399983977084745	0.0349175884820437	0.0341675907430142	0.0404432392929824	0.0375733193162412	0.0349934823774484	0.0358291648914642	0.0339597375276676	0.0329830523063308	0.0344631570838613	0.0384877693288683	0.0348403126908563
B	Anopheles	arabiensis	f	5	0.0280426223592077	0.0421328515078079	0.0375952153453409	0.0322510575486998	0.0373053649524775	0.0496779043170913	0.0587816650831985	0.0561127255370418	0.0535632187418061	0.0615509268766105	0.0781530806584566	0.0741548959718012	0.0512320119576843	0.0459804164133123	0.0542966263352723	0.0610775429464432	0.0505556177830127	0.0509676013920443	0.0530747904550871	0.0499299900816465	0.0522914524327692	0.0560940978904212	0.0567780094860303	0.0490406809494536	0.0510754088407291	0.0560652869503105	0.0532124448189905	0.0472479788445112	0.0461741283744723	0.0514394173558814	0.052049386385821	0.0549876465816522	0.0580891116191248	0.0548452943349159	0.0563227885714914	0.0577673667863296	0.0547979877604594	0.0560892322754849	0.0572439918248304	0.0568865669614472	0.0586604673534467	0.0547841586377818	0.0488575182722781	0.0482565436626915	0.049015926855834
B	Anopheles	arabiensis	f	5	0.0551596827252625	0.0583682453773988	0.0331555038839657	0.0277253840016385	0.0238865760169942	0.0265939858235249	0.0508243547742223	0.0548726138294097	0.0483083636614924	0.0459206659698402	0.0521689048550457	0.0495694617424285	0.0372863551376809	0.0339469863212435	0.0365357843128469	0.0418701580674976	0.0460464409915052	0.0450916655540815	0.0448443727342038	0.0480337545476067	0.0462760906518856	0.0470733419852197	0.0486209423576391	0.0412537530676511	0.0436465277111742	0.0488338523894907	0.046275144172982	0.0438631599453398	0.045870114709266	0.0505329941587183	0.0448608576291722	0.0420808213263664	0.0453176129528753	0.0521215953065532	0.0499909691763806	0.0466106835727675	0.0497180371122201	0.0528351052184228	0.0516300911438825	0.0469475272030456	0.0462080424235888	0.047432923454249	0.0487191737944067	0.0481603169278493	0.0472777652688977
B	Anopheles	arabiensis	f	7	0.0976124112597053	0.117391223736689	0.127222088225563	0.131716462092711	0.13248693834467	0.140398003772812	0.168727422293479	0.155774076430918	0.136099032520149	0.140363941277261	0.131893634313977	0.124922413247749	0.12629168985038	0.13480808767359	0.131077185109978	0.126360558702163	0.13880629299728	0.143862399104611	0.136662328299676	0.12347378098051	0.132472012926402	0.135293594931178	0.127915421271735	0.125950891391795	0.131455042738006	0.134991302046199	0.128156256810031	0.125990577576449	0.128754276420238	0.132870442605339	0.129108082856676	0.130258317593274	0.133837750924167	0.129680847492288	0.127867956466942	0.128561140115821	0.130022505896921	0.130348815540943	0.133723730675432	0.138409909249512	0.133576718622943	0.130420422227644	0.131098107598609	0.133927283822164	0.131581037350089
B	Anopheles	arabiensis	f	7	0.0491398012168312	0.0779924227273631	0.110279093900079	0.121428543921619	0.104777613130766	0.0860270891992688	0.104755063055659	0.103345937410717	0.0967104809320035	0.10252934066917	0.105077192532696	0.107991718831717	0.107126848974923	0.0827430793578015	0.0896477009815619	0.10886143943448	0.1019080641685	0.107012863746301	0.107629498291227	0.0955694375842547	0.0997091808949724	0.107535735851184	0.109905821595078	0.0998996236609685	0.0989853664727825	0.102766422467907	0.101749310335223	0.0981735979802207	0.0991379976772077	0.105027842260847	0.102774222971934	0.105049664465325	0.109790733873261	0.107312721210217	0.0996602170836172	0.0974271598145981	0.105901096141693	0.104663023936476	0.103518245082236	0.105677965348055	0.104373570063055	0.104163718024166	0.105010326271883	0.10532195406559	0.105404117383921
B	Anopheles	arabiensis	f	7	0.0694463513391821	0.0833356452403256	0.115783164228523	0.106936336001052	0.104012505619993	0.10798847595277	0.0979207727359465	0.0950525467940892	0.104080862673156	0.119684663947058	0.105585878025182	0.0953464378170637	0.0980365682894974	0.091244604774459	0.0936252963772623	0.103017342645871	0.110252376481919	0.108639929257902	0.101345118890933	0.0963015170680438	0.113281309118226	0.113769869748781	0.0977874452104794	0.0969062470587234	0.104592448151572	0.108019317871376	0.098305278795952	0.100511765900514	0.10149545973438	0.0963243854662692	0.100457038662978	0.105078611496656	0.105632785615404	0.0997731023248332	0.100830097815704	0.104222085118327	0.104123972738319	0.103456928811215	0.104507421088675	0.106269837990194	0.102661766484418	0.102729607027063	0.106052577135936	0.108352711529179	0.104210983238729
B	Anopheles	arabiensis	f	7	0.0788050124693462	0.0935627524788335	0.0650727999539471	0.071493359342861	0.0823844417456275	0.0896000043672692	0.095156376717799	0.0891089097534983	0.0854537022559693	0.0917951130427306	0.0778933132946362	0.0703608853069064	0.0746944452816951	0.0693297109663164	0.0736649152538831	0.0828736428256329	0.0848251281807128	0.0774387364951495	0.0681243169251005	0.0651192989381352	0.0779967667946559	0.0800120267605634	0.0708291241297883	0.0718982859960324	0.0737954297123444	0.0731887325608518	0.0695312204125191	0.0698238717857385	0.0727277980485835	0.0762840713812882	0.0794007880501934	0.0786551262945913	0.0755124548328904	0.0742947022209299	0.0758983367731791	0.0771623534277732	0.0758677420410763	0.0768190054336307	0.0756843487516106	0.0722982612536287	0.0723284215491406	0.0743841926028065	0.075837749395075	0.073910323181676	0.0727622815089238
B	Anopheles	arabiensis	f	7	0.303221865921301	0.318676339287078	0.293190098652699	0.328950351781168	0.337637735159361	0.323034213144373	0.332361420393645	0.338554187883436	0.341418826702956	0.344419182906228	0.346807817813753	0.351073891023449	0.349986720061316	0.317057241560695	0.330714946209856	0.359501512494143	0.34403544633023	0.347143069974935	0.354375347884098	0.350491681679476	0.339727757538964	0.342841714419002	0.3544341438764	0.347174722509969	0.347724036389153	0.352082136189349	0.351018184902836	0.351638478993005	0.350748498177359	0.347324135126626	0.345261897650604	0.343849677744046	0.344759300022538	0.350346531680068	0.34832730927426	0.345837294704365	0.349737703916431	0.352122020156409	0.351536113368908	0.349188547942832	0.349425454125226	0.351504910742827	0.353301783584289	0.352335340749814	0.351341881534578
B	Anopheles	arabiensis	f	7	0.0894789554089009	0.105140921808979	0.0757608903045348	0.081130887333381	0.0899566317038724	0.0989033252830453	0.116929750859725	0.113244389890202	0.106792293887211	0.112070563119335	0.0958877531681157	0.0914979764047396	0.102764324937711	0.0967428222131108	0.094082458746976	0.0956461652231321	0.0964963506900676	0.0988739445482566	0.0971285122243002	0.0918306966723457	0.10294944947368	0.107810017074495	0.0997396879801815	0.0846081970926747	0.0897693491322	0.100182849702344	0.0949963453098302	0.0871120542392797	0.0862736960452241	0.093084842729258	0.0914881190113037	0.0942457989797964	0.0993407164307081	0.0972636536045081	0.0926848032421848	0.0907715273695178	0.0942664122845635	0.0973416197007885	0.0974964191350319	0.0951647078063429	0.0943203190396678	0.0937143931133637	0.0929175407920904	0.0918996903935568	0.0933735758506719
B	Anopheles	arabiensis	f	7	0.478345264614466	0.479179665421297	0.482961348359658	0.540502804562839	0.523306385403898	0.467990949294273	0.489201687980382	0.508424058584136	0.513560467996221	0.507129042452488	0.495944440543805	0.495980616973966	0.504575059601441	0.495908283294003	0.499837366680739	0.508338613943235	0.504127902040573	0.510724873102995	0.514856388078598	0.507682282015692	0.500967312845218	0.501615574357669	0.505769128136593	0.500200104640386	0.506437032770759	0.514046142015138	0.509026104994521	0.503805629395727	0.503154378822509	0.506846825489601	0.506521551278328	0.507993436777744	0.510560464275766	0.510185407360403	0.507340705765587	0.505224293782823	0.506403476657227	0.509635422022659	0.511199660392334	0.510513339571245	0.511115178126301	0.510311864297168	0.509070977382227	0.509500394808959	0.51055847275829
B	Anopheles	arabiensis	f	7	-0.0159054256083719	0.00159865613313302	0.000177111489757505	-0.0014891159932029	0.00788301860270383	0.0204110967246119	0.0188187149877639	0.0154771393648506	0.0179162884175054	0.0276417254444388	0.0276925647305463	0.0255627042062401	0.0232192661559923	0.0132815536118757	0.0132693728821573	0.0206671936623093	0.0260726594926143	0.0265564178007577	0.0248172331576177	0.0234344765518494	0.0219624948646013	0.024210869055611	0.0269302396402308	0.0208398988159513	0.0210070776435998	0.0239845699958894	0.0227767730659118	0.0186002092552796	0.0151835263923163	0.0148532649152229	0.0168022800769729	0.0216759569627007	0.0262517000818055	0.0250920277402628	0.0210683447818336	0.0197769430428745	0.0241599519743967	0.026376059783068	0.024796713364568	0.0216577541638435	0.0248139355891931	0.0243061316795771	0.0210550469021524	0.0199256035852305	0.0217544599358723
B	Anopheles	arabiensis	f	7	0.37467484442996	0.393938245755682	0.382820234075764	0.429907814176743	0.424938956878716	0.393345652527096	0.42349068275237	0.421719460596344	0.407308932100966	0.407473253770478	0.415141390632684	0.413326992485901	0.401790999585011	0.399325502657849	0.401510486971816	0.402531029874853	0.397906947059613	0.408371322471574	0.415414304360795	0.408092869764275	0.405810647708727	0.405340829486867	0.405070352608351	0.404372117610162	0.409907725855104	0.41260331438285	0.404371222935349	0.404842834770422	0.40799277055841	0.408736945936226	0.406716274997769	0.408332380804426	0.410837676626563	0.406774093929055	0.403915235596397	0.404401103125596	0.407887671755578	0.409500746708064	0.409678782264759	0.409145984064993	0.40884826987569	0.406925009844532	0.405497582867879	0.407526973848197	0.406459811367313
B	Anopheles	arabiensis	f	7	0.0942905022808375	0.124113900416774	0.0919766624058582	0.0955930630358828	0.105396603489818	0.107485019527657	0.0960752689855861	0.113103156502765	0.130641687543521	0.122830762487741	0.100632194458298	0.111094438562846	0.14467625107646	0.120996596641846	0.11226729242245	0.123749455149914	0.136859674778818	0.124803408650571	0.113319937837691	0.119209557867742	0.119890951057517	0.121712825294231	0.125847198787748	0.129563114255768	0.129903241118072	0.126086752656158	0.119854193009741	0.122216943143511	0.123796291367256	0.121076712425021	0.124193778538765	0.12709450880472	0.128001678275925	0.127112426253488	0.127035408914734	0.125589504764898	0.121994860834489	0.124128482933871	0.128600976156489	0.130963578400837	0.124114420683568	0.122218238223945	0.124213848019634	0.123600583962306	0.122112179151584
B	Anopheles	arabiensis	f	7	0.152006247328287	0.178044123220737	0.181186575739693	0.165069303684175	0.146231983616332	0.1383753786337	0.152673103323862	0.145219621363281	0.13995149673122	0.15419576319122	0.136188179372214	0.132047577812297	0.149591162883845	0.149045908448706	0.145530742401672	0.144899777614178	0.149554528288292	0.151458588210644	0.146762978539536	0.138699649776044	0.147813219758933	0.149217875422694	0.141938454475033	0.144640434191634	0.144385122813993	0.141111732237472	0.138277311963244	0.140661063622737	0.143177260642402	0.142882176156316	0.142127735606604	0.1399291760008	0.139006950513253	0.143647623825782	0.142087291827793	0.140291381708155	0.143905783760912	0.14473713288678	0.143369141144487	0.141542120999415	0.142671054417821	0.1409709075101	0.138927607937406	0.141324707662881	0.140205347394821
B	Anopheles	arabiensis	f	7	0.113544220949865	0.107036365098039	0.080263338332782	0.12011307275577	0.134072558096923	0.120835422165009	0.122701590952594	0.123509806452172	0.125327561402707	0.129273873296447	0.121118833259421	0.114929107241947	0.116935327101318	0.125404757539136	0.127693461599487	0.127748356072432	0.133605995687747	0.130094124702305	0.12774264416273	0.132001135982416	0.127417859005086	0.123505748127967	0.122528998970859	0.120658171442533	0.129333822683301	0.136575295276084	0.129601335554703	0.124289735240944	0.122462676636786	0.123930642054931	0.12723942349258	0.129795337799246	0.130661301232065	0.129776353546614	0.127207805590024	0.124592252132845	0.123760938582097	0.12656631759831	0.128999329045882	0.129819412493399	0.131833768571233	0.12908862278323	0.12647183478438	0.13145172290118	0.128852441770574
B	Anopheles	arabiensis	f	7	-0.0372835274681242	-0.0151035337439641	0.0249115584486322	0.0279749870595114	0.0127997985764315	0.000870803527508989	0.013868848753509	0.0175378544352198	0.0157111326468887	0.0149092202645219	0.00526519541746857	-0.00132598750442578	0.000102488491793205	0.00799516503768995	0.0109354292031693	0.00944178744191165	0.00868584310092037	0.0138725444912543	0.0151559857043618	0.00828515133122243	0.00709067831009598	0.00750961493528131	0.00630857319061298	0.000426886177687951	0.00884597021173199	0.0165155896122381	0.00710365410209005	0.00793707017986404	0.0107701447313618	0.00995539779725291	0.0094049909613431	0.00875716624068972	0.00911500790624168	0.0119218609417999	0.00739339802130476	0.00565837981302694	0.0134007616047383	0.00954258610369129	0.00796009178551453	0.012374839797186	0.0121554188030302	0.00985510935062301	0.00815358351615271	0.00962070581551203	0.00961607643402076
B	Anopheles	arabiensis	f	7	0.285729748940332	0.297348189862161	0.292773139106312	0.297472071892246	0.293503905061441	0.279966956215018	0.265140789160739	0.287511951761838	0.310617804299083	0.303641125028274	0.289236440390482	0.284803731347038	0.292163576669084	0.29807971814256	0.296424769520943	0.292788287221168	0.295473201674069	0.290333058289107	0.288089600229435	0.294903901733145	0.298993423488442	0.300775932758986	0.299785003436856	0.294872313384061	0.296119311612245	0.297024455318954	0.290471770230817	0.291228396316459	0.293384390685246	0.292703265991788	0.289981555758717	0.292219288436425	0.295804346151864	0.291701729553955	0.293220393689697	0.295613341195755	0.293875190095456	0.295504003496733	0.295778049016346	0.293554680058378	0.292624559571709	0.293462269523662	0.294269831237473	0.292571349401978	0.290658320641087
B	Anopheles	arabiensis	f	7	0.246843954866175	0.260785221053415	0.219595361298359	0.243941239222936	0.254396782845799	0.245860398161357	0.248748372309448	0.260364683352801	0.263373563411192	0.24900704149667	0.24550223493321	0.252303638730569	0.259115464026681	0.241498311190772	0.247577780368502	0.267175970575402	0.271593901251196	0.25675007392444	0.247502817677718	0.257255270679854	0.264040822713992	0.261292387085857	0.253771644170599	0.255965935029808	0.254573952706479	0.251582578126536	0.251592756196351	0.251455756416437	0.252250568512277	0.253929159373894	0.25387392670847	0.253478077827409	0.253565741347287	0.254735444702322	0.257814573133762	0.256715600619068	0.249139045755461	0.251578856665618	0.254426537465264	0.254023463138865	0.255104777270395	0.258267902454416	0.259462354346118	0.253879324513081	0.252670729371068
B	Anopheles	arabiensis	f	7	0.0710914924154222	0.0468641269974485	-0.0141371201088812	0.0339467924456831	0.0384914199329751	0.00947478618282007	0.0340903319859996	0.0527425588402758	0.0435805947774779	0.00916574906852687	0.0186761406661478	0.0362833673588649	0.0394355470663714	0.0191906898615686	0.0324146498030599	0.0485100932568912	0.0182072107696844	0.02451996859186	0.0355805347358961	0.0270457162519772	0.0304117311087471	0.0294712383323453	0.0228203855476985	0.0207651905526545	0.0299135674100764	0.0379072913566594	0.0317424756604426	0.0220576214315664	0.0199204579755777	0.0266127589869401	0.0261281480040191	0.021633295442251	0.0204540554923766	0.0317691698155007	0.0273371376192422	0.0217147425786236	0.0288200361327311	0.0290205890399972	0.0268384934190147	0.0259943904702151	0.0292188600314848	0.0269154430043694	0.0224064251455663	0.023200184173664	0.022755627073554
B	Anopheles	arabiensis	f	7	0.0385892958385919	0.0617847596096753	0.0744363345013873	0.0508456911311022	0.0446581293234252	0.057408646793279	0.0651320794259719	0.0717356560928634	0.0734075266021133	0.0693416972331874	0.0737201512188583	0.0684032953589685	0.0561443772294674	0.066830788768767	0.0796848836637354	0.0856638842481439	0.0807937066797546	0.0711523578686689	0.0659130367210412	0.0682668999407103	0.0657168752243469	0.0652842271326075	0.0665426437604713	0.0627872559431416	0.0691568748870219	0.076198279706455	0.0722195722439184	0.0688603938813048	0.0695079364156373	0.0733192124973654	0.0727399072727015	0.074548128800445	0.0775906077664407	0.0766133412624318	0.0733548425450786	0.0713765407280742	0.0731966580039466	0.0770451521355129	0.077169881866638	0.0735333054717935	0.0735006240212372	0.0756579107457952	0.0765755054584046	0.0726981549701335	0.0725801615627725
B	Anopheles	arabiensis	f	7	0.0033123955399449	0.0374582273526883	0.0728609900444953	0.0891774863729197	0.0651429036132336	0.0389908853362414	0.0749738138204063	0.0823089207441145	0.0736330910432031	0.069945363047451	0.0547254539283489	0.0545967993355864	0.0676486519342141	0.0558753164632069	0.0517262273468169	0.0583545901468289	0.0682351403914938	0.0681774414217109	0.0663524395076453	0.0683434435156177	0.0661862655023724	0.0621422703774448	0.0603129447325675	0.0664262052385446	0.0736801956685662	0.0752301690191113	0.0673477588569354	0.0599726668643018	0.0587377916842755	0.0633638147001124	0.0633349163113584	0.0655449991470756	0.0688718477992698	0.0682054715954408	0.0677017288728917	0.0672512305519627	0.0665426035136492	0.0677948320115662	0.0682276296943372	0.067373746405693	0.0681110758727387	0.067658655486707	0.066107496186642	0.0646599251373349	0.0642559594039827
B	Anopheles	arabiensis	f	7	0.0917687354761652	0.117172021770678	0.0862954805876565	0.108596154963248	0.115209401885822	0.104865607484292	0.108150818244271	0.110310527194685	0.11360070379896	0.118112132030657	0.102137848858413	0.0928469675677871	0.0956607644546085	0.0877759625291101	0.100650230519058	0.119955626935343	0.119436169365915	0.113948573609711	0.112851900341838	0.11794006863079	0.113958362817212	0.111010045139262	0.110044512591152	0.104315161742656	0.108775307268411	0.113769437887176	0.107947030775539	0.106776102669769	0.108547601687984	0.110105717380923	0.10753848863669	0.107613855006717	0.109887268138702	0.110082979928591	0.108416912421313	0.106742195100293	0.106755761723025	0.108453307846708	0.109274335838059	0.108779505803364	0.109301912159003	0.110075414243511	0.110047421017705	0.108269304202192	0.107509073848814
B	Anopheles	arabiensis	f	7	0.141049151490945	0.144062595674569	0.133143118100394	0.153169882040674	0.153371277406233	0.14211732241713	0.155389154693867	0.158566705738997	0.152671798044325	0.144656826097269	0.140316265076951	0.150268951021587	0.163249089307188	0.136933801850749	0.132361348957463	0.15000303095196	0.167986278472571	0.162313423251504	0.147231016035388	0.139969139012997	0.154684588555289	0.155826640825431	0.143068137305323	0.144991770492589	0.151284870910797	0.154733290869736	0.15107130471325	0.149480092653889	0.148938039552366	0.148792143063365	0.150751900895938	0.152303161932669	0.152237698014444	0.15008769492565	0.148714111789863	0.147230412280677	0.145202842184794	0.146890601813847	0.14838277614347	0.148336641341463	0.148905840050127	0.149368499525347	0.15030162934636	0.152205913718881	0.149049821255908
B	Anopheles	arabiensis	f	7	0.0246904973996971	0.0541604172297854	0.0481265430856206	0.0582242673270025	0.0704384868072645	0.0757971183787796	0.0678964754441194	0.0776792931334543	0.0929711234600721	0.0980827394116678	0.0824180186588952	0.0801595035418265	0.0908679180902064	0.0691568700750826	0.0649956002289742	0.0796101964929421	0.0954878498798012	0.0802478400944335	0.0665542253042254	0.075387895221682	0.0789561491427365	0.0768782084413297	0.0740268605508134	0.0801030315131527	0.0792765774094802	0.0772106967228959	0.0817566189257057	0.0810596831646346	0.0768136153972413	0.0734318840048132	0.0793971655368425	0.0804962251173818	0.0776394319417353	0.0794493906111613	0.0796915051398516	0.0782448441422825	0.0770311543418859	0.0820971136716524	0.0850661512533434	0.0827591967145619	0.0779989065377074	0.0792204946996305	0.0820222368957044	0.0779427395979247	0.0758290288445851
B	Anopheles	arabiensis	f	7	0.0812315754357038	0.0521899498947371	0.0115049231067543	0.0562613478389425	0.0784342911651002	0.0678680574156253	0.0618374538060625	0.0550729632100503	0.0544996551825777	0.062402418150763	0.0591583833679471	0.0591940965562535	0.0629208952860006	0.0503770990245551	0.0530453415914083	0.0625338054441264	0.0590045298809424	0.0497789302102934	0.0478882972349097	0.056934458151849	0.056105399377854	0.0525054666892385	0.0505483104581266	0.0526796302448566	0.0548499911308782	0.0565382758106479	0.0578412780708661	0.0561357058615142	0.0571659656225191	0.0614296577926271	0.05904561636872	0.0531442492290436	0.0506862113460561	0.0602860000648308	0.0569165902341904	0.0509249447740543	0.0539361634691178	0.0566835573642676	0.0561516959594959	0.0538027394048313	0.0573828595719258	0.057229140516694	0.0543391180109583	0.053461252082882	0.0539781999851359
B	Anopheles	arabiensis	f	7	0.18674928770766	0.192670529820966	0.196714250761436	0.194378045181257	0.190457216771414	0.189970920082077	0.197825108102732	0.214171233806117	0.221630955882152	0.209305864615339	0.192240759712378	0.186038828357196	0.191629772383013	0.194734468505453	0.202542561262907	0.207513336341431	0.201139949674037	0.212899895796804	0.221361214022076	0.213663546916151	0.214607237023979	0.212262739627559	0.207491765859558	0.211493476073352	0.215684963225935	0.216919008011318	0.214404804685453	0.211050008647384	0.211117385386273	0.215155659286893	0.216908773723773	0.220795502994375	0.22337344913639	0.217443603362704	0.214361056380809	0.213781108519562	0.213672231091413	0.214403653823008	0.217011053064393	0.220677773710156	0.222309441760835	0.219220151209499	0.215024123625853	0.215365333888192	0.216267051910539
B	Anopheles	arabiensis	f	7	0.121130471543619	0.162957989092447	0.185960161301134	0.150281063457048	0.153349894708263	0.1802444056867	0.162812024241553	0.170453979820179	0.190862555319471	0.201287419180077	0.178430443318871	0.176250952861297	0.198527722601231	0.18691278137854	0.180816496394076	0.188031237122607	0.203657639679102	0.20055911087824	0.193305442521187	0.194212485092418	0.197048163096175	0.195480431982982	0.190869343946859	0.190907695863438	0.194617366027591	0.195527306266897	0.189765983127101	0.196929457395681	0.202188764658742	0.198533140736699	0.197776855702653	0.196580919961477	0.196390232708803	0.200645209118058	0.203963988225471	0.204296787801563	0.20192718029711	0.202914293384741	0.205382342055894	0.207023990852665	0.204514326627149	0.204585329688158	0.206131539408725	0.205222596871413	0.201461540042113
B	Anopheles	arabiensis	f	7	0.355837229658958	0.37771318302232	0.367115447564263	0.397620840693256	0.399973777776624	0.377602840996621	0.368784476676388	0.365167877508145	0.374669922448655	0.397230623705329	0.39043160169276	0.387798034677304	0.394662452824456	0.377715901540093	0.372880790823528	0.378535471038119	0.381962370461802	0.395016946678189	0.401561148762234	0.395313131067325	0.405066359972893	0.402220345003484	0.386756175976179	0.381745692542311	0.386852865481066	0.39241528060217	0.389312505198302	0.388242160979731	0.38726376498729	0.385918775884959	0.388412965690676	0.390475809447866	0.39115154417527	0.391076089180512	0.391042163249078	0.38809356903583	0.38195404828245	0.384854394964515	0.389791795325797	0.391807319194674	0.387966005440992	0.387971844774026	0.390252255076259	0.389296675980425	0.387885160514777
B	Anopheles	arabiensis	f	7	0.101908818496447	0.122497844667967	0.111937523803292	0.13239982634971	0.144939909950188	0.145237754233993	0.145156889049335	0.14432766415452	0.140476722220191	0.133069339194403	0.131263565839032	0.131822967949709	0.130694317326329	0.121286478399901	0.127234519549332	0.138904120660899	0.13734249437204	0.130749029942081	0.131224961634238	0.140977429610274	0.13630747441926	0.134490947942176	0.137652803834851	0.135530196217665	0.140121692893113	0.143401449214	0.136216025742788	0.13011342426242	0.131687282249544	0.139682728720893	0.139468845413565	0.139411684704246	0.140119423992381	0.138599810177921	0.137265303315688	0.138105274466707	0.141724809734157	0.144991509737544	0.143911978445948	0.139676327124623	0.140611250550047	0.140750471186772	0.139528528889733	0.138191176083711	0.136061376234254
B	Anopheles	arabiensis	f	7	0.0144231449192451	0.0557590733629185	0.0483036545753781	0.0597133833202054	0.063720140487088	0.0543168996396921	0.035500304407563	0.0366599472224238	0.044326352410265	0.041651984889525	0.0187195727824874	0.0205952107964945	0.0442034071533209	0.0251670408818409	0.0305034433537001	0.0457871404572769	0.0358867333781655	0.0417298086215266	0.0488581837884543	0.0454591696859484	0.0433677636222993	0.0418033243296943	0.0390539861835013	0.0322716266853246	0.0314005273584184	0.0363502420299683	0.0427825603338191	0.0398835809681277	0.0350764193308139	0.0337339650641836	0.0346714184824691	0.0385356101869677	0.0430305723771112	0.0439937665779549	0.040104347582862	0.037862990856783	0.0413677133536714	0.0401318636872958	0.038914427153856	0.0395567585404751	0.039603570075962	0.0396112284337098	0.0396564030599303	0.0396035656483075	0.0378435151940713
B	Anopheles	arabiensis	f	7	0.0638533825771279	0.068114691232449	0.0228811105369227	0.0495631940416797	0.0639395660743852	0.0551342934416113	0.0481550085811753	0.0722484113663191	0.0851936552663606	0.058430066783501	0.0479540670866697	0.0547684834478466	0.0677307720659904	0.0632323063423199	0.0686823541262389	0.074765834308549	0.0636589514809047	0.0573650960750671	0.0599082676424268	0.0679463279432525	0.0670422725178442	0.0597302798749799	0.0534650109345601	0.0600397214834856	0.0642848582713595	0.0637561532859382	0.0605487330482345	0.0618257026845957	0.0614083964882401	0.0585437764500975	0.0655757117513419	0.0650541563520354	0.0605504498563179	0.0662134331823432	0.0686802783624369	0.0656583472821592	0.0598386433562752	0.0647825378663574	0.0690624843665485	0.0672956670119887	0.061216287983196	0.0623205538999983	0.0660400735516484	0.0626585007117207	0.0629599041594314
B	Anopheles	arabiensis	f	7	0.081765435354977	0.0572930365862931	-0.00378290385835901	0.0554526542443771	0.0987676144434557	0.0928647397372483	0.0561606635382942	0.0701688867123361	0.0851936552663606	0.058430066783501	0.0479540670866697	0.0553456351439294	0.0676282835741972	0.0552371413046299	0.0571548327183011	0.0661918966805167	0.0622419704822208	0.0584449822562446	0.0574635383932492	0.0602513629700719	0.0680515238875558	0.073687190959929	0.0730904842845423	0.0646129525552147	0.0655572905366499	0.0712472666362584	0.0718359988952881	0.0629040169483989	0.0584377924090589	0.063345819043647	0.0636209489678725	0.0636076248617832	0.0648295052166733	0.0674801282687606	0.0657709708747413	0.064008057045574	0.0661704541915695	0.06798366815774	0.0682276296943372	0.0673780658709939	0.0682828290009066	0.0663662785839651	0.0636907794946581	0.0642808529020348	0.0634512391529616
B	Anopheles	arabiensis	f	7	0.124094726328104	0.126691807439629	0.11710772003167	0.141688880182939	0.124497279909801	0.0893189862831759	0.106839755255201	0.115672069043056	0.112572374456497	0.106574400029289	0.115223569367007	0.12257849775225	0.121358322937283	0.112521323424025	0.119606375076894	0.130130499185919	0.122417592771615	0.115156232182757	0.114815233472756	0.119643233379153	0.110079007346766	0.107260179037024	0.111515048199398	0.105860854930698	0.109265093461314	0.117174970169778	0.119573006582695	0.109258542585785	0.105959318032541	0.115797336188608	0.117469276840426	0.11368379125735	0.111594481082632	0.120767861207945	0.119748438075746	0.1146815862094	0.114436235095783	0.118192516064171	0.118564528138901	0.11562197530121	0.12038970400291	0.118579254403214	0.113199963329533	0.113077338397931	0.114205327595732
B	Anopheles	arabiensis	f	7	0.134348733470778	0.171569040582148	0.155210658423992	0.156112198092293	0.147616081486157	0.138123650421144	0.151750351448682	0.154244926217618	0.152763690946016	0.155343066824485	0.145363368823198	0.137415189502827	0.137942382994265	0.145127359419084	0.146782027145536	0.143443515116494	0.141105616190363	0.152095565150345	0.154085955977962	0.139249852498225	0.147895993299512	0.146805884920229	0.134911070176932	0.137204842610786	0.14423035902694	0.146781306535075	0.139383680747813	0.137207546737715	0.137642188639113	0.137895479429456	0.13656714215639	0.141239734029992	0.146932100517134	0.14212567096407	0.139855832469512	0.1388765359381	0.137260586427129	0.141508185945136	0.144699468903922	0.144643336089998	0.145903418572854	0.142624643843777	0.138943424848766	0.141478412594476	0.137539257838
B	Anopheles	arabiensis	f	7	0.095632168172016	0.116708760002895	0.106593478627998	0.130559294340856	0.123640769341867	0.101493447454873	0.117460332013623	0.133574873633501	0.138607973837889	0.130846922566789	0.120365737547316	0.115506258938029	0.116832838609524	0.117409592501446	0.117350124601086	0.117046443694105	0.116864590487462	0.112213782188757	0.110889577026723	0.116237857433718	0.117838631043402	0.11439580026259	0.108883924097093	0.107782977158766	0.113748128840838	0.119520277507743	0.117589468022701	0.114086749486667	0.11041029794337	0.109080874597474	0.11674659883915	0.117696262311388	0.11312836111743	0.113092195473342	0.111305199999995	0.110415278669025	0.112857491474714	0.114522941860556	0.116181823575566	0.117418220866919	0.11568410919744	0.113461589139834	0.112683675380433	0.11455093172347	0.1129780369627
B	Anopheles	arabiensis	f	7	0.11634530875347	0.134079548237835	0.122628876696722	0.143529412191794	0.144631748235595	0.134132415076772	0.148113768339705	0.150946113366877	0.14924763412326	0.152021333462829	0.151736491750654	0.145087583671752	0.135445780278988	0.133824931291969	0.138036273340868	0.142236032121004	0.140328982080414	0.139967835321303	0.139281218451987	0.137021205549002	0.135484628044341	0.140207640043721	0.147279576842354	0.144862025208588	0.148788343048221	0.151654596277167	0.14407535955275	0.138070000015643	0.137434278640968	0.141726666208953	0.144678587544923	0.143817523575854	0.142469465464016	0.146930019703217	0.145462953886857	0.142489805873943	0.143405063135884	0.146157708572131	0.145055081429374	0.14093777480498	0.144082073467154	0.143697735604227	0.14040376831757	0.138900988525366	0.139689550248801
B	Anopheles	arabiensis	f	7	0.0468764052313547	0.0583543800014473	0.053296739313999	0.0645350891738263	0.0657618939722854	0.0607005438771861	0.0672167716255131	0.0840617877252023	0.0902058565673783	0.0742382478674586	0.0674574498696657	0.0582383052409063	0.0467058943486282	0.0500704687552006	0.0617134021928963	0.0654038001497643	0.0475539998847862	0.0568100116858275	0.0650527675309484	0.05502660322314	0.0622357825841262	0.0624180615436181	0.0544560027687765	0.0559755197027531	0.0617690348182332	0.0654971466204579	0.0621942469157009	0.0555940334872297	0.0563540426839513	0.0643364257184955	0.0582523370615198	0.0546854226440535	0.0574988878708092	0.0638118608509798	0.0592634321478228	0.0523744240134879	0.0527224104601188	0.0567764504206225	0.0603189666282621	0.0618277669809987	0.0631362336472831	0.0613501138865204	0.0589115305313149	0.0597299150390429	0.0589701550460008
B	Anopheles	arabiensis	f	7	0.0212244483177939	0.0289350921891336	0.0468647238493449	0.0609064670068487	0.0648848127696153	0.0529960494126601	0.0210000964835904	0.0170801873004487	0.0348984041861529	0.053910757533142	0.0254909596241666	0.0204235266842343	0.0441416553815614	0.0184482261613049	0.00930289561233055	0.0199990276953784	0.0323117179921192	0.0293800595529256	0.0224144972400959	0.0216547682285788	0.026780630891099	0.022406787900222	0.0122026207059797	0.0154975633424642	0.0230140022166997	0.029982250925193	0.0325400151130527	0.0255616438191442	0.0190712018713794	0.018809866196537	0.0208499646969685	0.0235854682469805	0.025212095309423	0.0239322073962165	0.0227051448839063	0.0214747299880063	0.0204670888338182	0.0242200051210344	0.0234008904704779	0.0179343205012533	0.0208233592547818	0.0230687104732472	0.0237756101413551	0.0245469842100922	0.0221561565244647
B	Anopheles	arabiensis	f	7	0.121280293186722	0.147273773316787	0.113356105649876	0.114871060875284	0.121708322618701	0.125528432421461	0.127892285107215	0.117783314448576	0.114626769349509	0.130171066113609	0.133631630298911	0.127597391915222	0.119085640875485	0.117846062951899	0.127893712088428	0.138904120660899	0.13734249437204	0.132404112668229	0.12481550897949	0.118313417233126	0.127433654630421	0.136195954406585	0.137343686449799	0.130517479692434	0.133536733049436	0.137349446864928	0.130401878651102	0.128164394300387	0.130626740804175	0.134823201700182	0.134828120116978	0.133464672417628	0.130956705995993	0.126743739866477	0.12745187255146	0.130000162782194	0.131303878886026	0.136927254056196	0.136701358036926	0.130402702418019	0.13168819590205	0.132389856496748	0.131512104611335	0.130492142278612	0.130255300173975
B	Anopheles	arabiensis	f	7	0.118479205383117	0.119081330435691	0.0706566931858703	0.109279519220246	0.125333028926284	0.112850514824651	0.115426204598432	0.116910166823429	0.119230023490641	0.123480129845014	0.114006864533456	0.118382843809469	0.135463602103403	0.127264166999141	0.127100844137699	0.13299038224036	0.132036488978058	0.120898821626004	0.117241658095803	0.128262395070507	0.129719347027742	0.128239027229859	0.126726751337216	0.125250644561166	0.127012292760502	0.128547576159752	0.126249344929062	0.125220886504724	0.127485824976724	0.131842102364124	0.132006737635594	0.130271916597743	0.129026578022124	0.13090541432627	0.133667451797711	0.1347991794229	0.13324591467266	0.133086702152724	0.135365257860533	0.137779536590509	0.132689475042428	0.131314802568509	0.132659821492894	0.131577517201043	0.131065240204069
B	Anopheles	arabiensis	f	7	0.0609250253133529	0.0502945066056765	0.0070024750785071	0.0172791624165532	0.0343183647720499	0.0454325041085485	0.0542201099628334	0.0618372036133783	0.0651985865284487	0.0615034573313274	0.0475058151094253	0.0434530142435552	0.0488943983072274	0.0365891850337119	0.0449575259024147	0.060736733260315	0.0570467374753616	0.053239548902163	0.053116783786743	0.0558452467315564	0.0546921662554789	0.0486640265365245	0.0422208169407573	0.0442955239195103	0.0502517217075762	0.0557634046170384	0.057040049706892	0.0522603834463426	0.0487795698914815	0.0505016489769912	0.0550092373137296	0.053063321793404	0.0493610696206201	0.055748778612318	0.0565694187469542	0.0520043275840333	0.0469500830734434	0.0525880500367594	0.0571340835903891	0.0562296829942696	0.0552604862878848	0.055952779817351	0.0563608296827082	0.0535222400341589	0.0531969030768522
B	Anopheles	arabiensis	f	7	0.216133575958047	0.228547500656195	0.249260156428983	0.243770536253944	0.235316867977266	0.229075626330336	0.221545115563721	0.209537048391923	0.216128011640681	0.247385487973164	0.227457806996709	0.21027554505901	0.214992263750832	0.217287537472172	0.218258521424339	0.218280167561491	0.218415993678607	0.220938994144312	0.222310647636189	0.220924836377921	0.222471148808967	0.220137337689189	0.213610855331848	0.207607050943002	0.211536011690088	0.217166568924821	0.214526294753007	0.210701459750079	0.212921311140228	0.220102867243056	0.215587846437416	0.213536848648246	0.215147471373731	0.215319983688896	0.218717547915054	0.221742114935282	0.221018980112288	0.219324998248463	0.219254124310064	0.220634577230366	0.219538283658353	0.219813215588642	0.220419249339519	0.218762199021964	0.21570591881861
B	Anopheles	arabiensis	f	7	0.0860129063269977	0.0810648565096274	0.0748329451683248	0.0644991732390387	0.0757727352576163	0.0982842499680926	0.103983653981396	0.0866812306006444	0.0778007488051405	0.095588293584472	0.0930993995340895	0.0843728118401913	0.0794648519042463	0.0825050014379941	0.0784447170457451	0.07943105862268	0.101465889599221	0.105041514932905	0.0951691152813039	0.0844800706666518	0.0901795658333155	0.0916141465052146	0.0874416922022366	0.0920313447447794	0.101272233155844	0.104638740945535	0.095136938523353	0.0941140778640996	0.0928188328566757	0.0883559828724598	0.0929325866658289	0.097629704755341	0.09916700454882	0.0969246826414684	0.0946174615047258	0.09504759024453	0.0981935612466462	0.093868832685596	0.0932836842319811	0.0982786656008647	0.0976397084991298	0.0963420230036266	0.0959982407501467	0.0968790315100424	0.0941043170339741
B	Anopheles	arabiensis	f	7	0.103531407389754	0.0959353229116296	0.0291360145118193	0.0517027002154544	0.0750290104448138	0.081111640601798	0.0860354866132769	0.101580832576808	0.102307178782493	0.0751377260408348	0.0723232741423067	0.0835794937117063	0.0933054736968548	0.0793443270409675	0.0797633060333161	0.0871999000289541	0.0818235102824862	0.0821777583048344	0.0846835074683886	0.0854655478451919	0.0870734438377613	0.0885942466556739	0.0883538098737438	0.0839013074909559	0.0857614879551388	0.0899547054766848	0.0895998532334882	0.0834305186568169	0.0807254805703588	0.0842327231143015	0.0833717744077488	0.0820226000129547	0.0837994121279094	0.091739937939972	0.0866684395244294	0.0792561182042925	0.0809198783337708	0.0842809849839472	0.0852204725875712	0.083433468215706	0.0833536439767811	0.0819913500595728	0.0800869992489685	0.0796895949330663	0.0819815875464682
B	Anopheles	arabiensis	f	7	0.050635120649968	0.0595036397427479	0.0536306134140647	0.0481994073860436	0.0436949789233254	0.0396703718376215	0.0354519597594204	0.0399795835840389	0.0495812074905787	0.0572822457962953	0.0455656216215668	0.0409550689913801	0.046581124242514	0.0350364058430618	0.0386583593770208	0.0488443375775036	0.0459000878831115	0.043380376436049	0.0413620552626961	0.0390574609197489	0.0373864752377113	0.0353581759183131	0.0341153722637503	0.036407161342981	0.046402946434415	0.0529201530619754	0.0459371194804539	0.0435053443407698	0.0400766560706253	0.0348024006069872	0.0392269237882436	0.0405959084362755	0.0396174099072502	0.0435479208725441	0.0437968877114081	0.0399075544191406	0.0354444055603743	0.0442519725569506	0.0484836215447315	0.0432242530193356	0.0407359630034623	0.0399900954433628	0.0401369615942851	0.0399956024487244	0.0395816767810076
B	Anopheles	arabiensis	f	7	0.172312797450638	0.181088826251099	0.186022897868006	0.186226691325579	0.171505324433017	0.164720072896283	0.202576926359112	0.210140506717665	0.197932323103447	0.18768150434253	0.190653753767702	0.191383436389105	0.186941327764708	0.190511263804987	0.193595302545878	0.195148912252957	0.196625708579856	0.200667895878814	0.200628419959613	0.194762687814598	0.196192156080703	0.198257405611796	0.197408160359815	0.192281463093266	0.197427743581119	0.200949319650998	0.190750861844116	0.192778842716049	0.199596466613309	0.203336332003686	0.198802919210656	0.202598093731977	0.208102769953676	0.197007541328665	0.192486558784721	0.194245124513854	0.197677787680024	0.200337890567369	0.199817970114433	0.197824233920446	0.202528423780563	0.20042968135518	0.19539105268324	0.196808804557839	0.196107716295408
B	Anopheles	arabiensis	f	7	0.0526417478194451	0.0514299009710256	0.0274775846086061	0.0392423017941612	0.04507907679315	0.0396703718376215	0.0354519597594204	0.0410005363274166	0.0464396152791904	0.0436982493422259	0.039547330491993	0.0422810564958059	0.0464786357507208	0.0270412408053718	0.0271308379690831	0.0404665375107392	0.044876456882992	0.0381604049290836	0.0366149648291227	0.0461384725648588	0.0412004221827961	0.0321345278434793	0.0275765558507948	0.035033394113153	0.0432181996351887	0.048846689870254	0.0505043045740478	0.0429515142549195	0.0353804329960201	0.0346403882613467	0.0427180452086601	0.0456303125863762	0.0436750432955712	0.0445414356262768	0.0408875802237124	0.0382572641825554	0.0417762163956686	0.0476697556447682	0.0467056767017132	0.0402011173224576	0.0443983867379723	0.0436744606963941	0.0402899377433996	0.0420709793907322	0.0405734431702961
B	Anopheles	arabiensis	f	7	0.176582820605591	0.194951649687893	0.217519971848759	0.198513444919518	0.182372676286282	0.188870676752711	0.224109472580673	0.236920811044218	0.235318454769893	0.233376263235959	0.224581057044343	0.225992098715986	0.235896197870688	0.228216757578897	0.235492591895882	0.243596251917727	0.228623417562723	0.231467610003086	0.23794802945881	0.235201787933961	0.229615589551646	0.231911850656549	0.240389557019194	0.243031536260042	0.248603201719868	0.250165600091957	0.241733784324215	0.243787293994968	0.24415102858488	0.239153723326626	0.245851633217568	0.249550264822197	0.249363863603378	0.25103746186057	0.249303465300647	0.247282341466511	0.248182870393471	0.25007529532798	0.251151549849213	0.250917711064237	0.250218799086317	0.251223071005407	0.251633774518214	0.248215791442389	0.249265536692304
B	Anopheles	arabiensis	f	7	0.449498668182208	0.450707834999947	0.415798626469972	0.453165850198773	0.478297950116458	0.474065220964184	0.45642463911966	0.453384830052882	0.460648850193597	0.467899312751242	0.464262174489883	0.451977278998887	0.439219946653221	0.441745787598403	0.4495737926926	0.452975125570383	0.445370369049802	0.453486490328576	0.45812219287675	0.448571953519499	0.448659408152974	0.454907853294223	0.461027796649143	0.458074178783892	0.460293977197009	0.461819594823809	0.455354145415448	0.454805639357427	0.457515724758478	0.459326275848668	0.454905761759011	0.453510231995601	0.455981577697551	0.458556718272568	0.456326237515701	0.453694966303573	0.454828897672507	0.455850770766085	0.457334170399691	0.459233495527128	0.460673964388588	0.458818010942306	0.456958477042519	0.460023535756166	0.461361758353014
B	Anopheles	arabiensis	f	7	0.134677297328199	0.094555868744507	0.0698855106599684	0.0778012393313239	0.0777051819807824	0.0747527214266177	0.0953972046381648	0.0864640855636493	0.0684697257799943	0.0655243129517535	0.0792314011106465	0.0803012655623806	0.0652971876850687	0.0602451264068082	0.0617910953960766	0.0637412884396169	0.0597811639908911	0.0619066600393357	0.0626930347608848	0.0591631051010714	0.0671085937989493	0.0670696493258389	0.0581651872499882	0.0545061684703661	0.0624774879076079	0.0672124649934509	0.0553814399810358	0.0539740468491419	0.0582910313078797	0.0624063084113216	0.0629667121422895	0.0612620842394831	0.059192303066919	0.0591088346314488	0.0566694821864635	0.0565693031571246	0.0616821233343629	0.062254395880531	0.0599838145363305	0.0574869190553077	0.0587736731168607	0.0571299423128296	0.055740916737889	0.0604089974409053	0.0607090618557329
B	Anopheles	arabiensis	f	7	0.229739708060231	0.259098648594136	0.276164018880894	0.270848471933371	0.236739631103412	0.213749612026885	0.261018624976564	0.256206974656991	0.243229594503003	0.262946360951173	0.239312572758156	0.226416745652493	0.23837449019737	0.239680564861935	0.238810994752487	0.237359880006582	0.236181029879012	0.244039308164826	0.243602560174841	0.22946680910071	0.234081182236993	0.234508292626725	0.227394621201688	0.224897783308456	0.236537277082482	0.246259152095542	0.237887076290344	0.232121414665622	0.233861602052519	0.239977671524631	0.234111795703588	0.233234518827597	0.23702358182974	0.236375057624367	0.233938504846887	0.233972536795907	0.238093965450717	0.236422921257323	0.236350087062194	0.239177615024254	0.237426756866217	0.23508282639287	0.234156723530726	0.235549161475681	0.232837296191079
B	Anopheles	arabiensis	f	7	0.137723410613222	0.149632478373631	0.0975605556377814	0.133379222913268	0.148345190670474	0.131238986410151	0.11819060061658	0.124895709350775	0.132042217705437	0.124627433478279	0.121458307913102	0.133355910961139	0.146786461411891	0.112959768472989	0.113651727320928	0.131796557181746	0.123304999268687	0.131928736973795	0.138331784837874	0.129759916087232	0.128090106537378	0.130651017732324	0.133694318801952	0.132336533533418	0.129997668253808	0.129334565229359	0.131279048426528	0.128183899873746	0.125825284980922	0.126946584030482	0.127079979682492	0.125524388358379	0.125220948217287	0.130721422759327	0.128115064514669	0.122916781732751	0.122276546031676	0.12521128261755	0.128005431756984	0.128527618883172	0.125892929896111	0.126238254207568	0.126802532853224	0.122301807312038	0.121301200311737
B	Anopheles	arabiensis	f	9	0.0844167015154782	0.0988711757604483	0.110852816056774	0.138060258015962	0.120126181859549	0.0853253142871894	0.103200952010016	0.111350289521677	0.112664267358188	0.117260640756505	0.118546927041916	0.119907343390713	0.118920767330635	0.10233386645814	0.106022853682089	0.119432133093272	0.118790758174507	0.119696737055804	0.117598990775412	0.11085905698568	0.110144415872128	0.113868710087747	0.11689244638916	0.110701645497715	0.118170644665617	0.125243453620349	0.11474605658424	0.10527161574678	0.103407993580009	0.109874019756297	0.118135393266107	0.118350392061075	0.114389973641388	0.117426535305862	0.114071926357891	0.111900394645028	0.116964815853326	0.114852982694506	0.111968467071167	0.111889577343292	0.114359643471249	0.1156686271167	0.1156819969055	0.115549389564391	0.113310968939773
B	Anopheles	arabiensis	f	9	0.0947104380777181	0.0896655768630992	0.0642279402640582	0.108632070898035	0.104033888317963	0.0688544798329742	0.0868068956875401	0.117224586643503	0.124358503120744	0.0956627695796025	0.0911812313061556	0.10164683716432	0.109522387888531	0.0860516800261939	0.0880513722112501	0.0997604616786964	0.0867311013752313	0.0897649832608296	0.0970127327226365	0.0966186653686854	0.0926358676000936	0.0910055993627143	0.0910728322498742	0.0864969501182234	0.0878634124192929	0.0931904001738883	0.0967962335167836	0.0913554311251152	0.0873896326489982	0.0910844980005528	0.100041992388181	0.101490738836808	0.0976741022419531	0.0987271772648676	0.0933469525345123	0.0890965139217886	0.0927824547752556	0.0959869982186494	0.0962045048143187	0.0939210246575763	0.0928046103112356	0.0948661871027807	0.0974386717155657	0.0963209424984834	0.0945558241247523
B	Anopheles	arabiensis	f	9	0.165228341154301	0.186658708950161	0.150440335405394	0.164946916204969	0.175526928582489	0.172931983386884	0.169696879345617	0.176450700745829	0.174629368773557	0.154493860906547	0.15584922031119	0.170428772142553	0.181984254547164	0.161184264102005	0.170595716681435	0.190343738604163	0.178818919055568	0.173592250288965	0.174507346880393	0.175821845077184	0.168821138442148	0.165927502330966	0.167560390514015	0.164080680959764	0.166985043138292	0.170060152784321	0.165666818778852	0.162911808531283	0.165491874793818	0.171500532534057	0.169564931296882	0.167729882671153	0.168484452768063	0.171480695683743	0.170883989674155	0.168871319796456	0.168410823535098	0.169219415100952	0.170796784944702	0.171790641071016	0.16901418083385	0.169034690960778	0.169817453554604	0.16682143598127	0.167097941817321
B	Anopheles	arabiensis	f	9	0.00786334169702724	0.032163669447025	0.00693973851163523	-0.014199117472369	-0.0109801376083973	0.00418955383133865	0.00334519040426022	0.011303164961702	0.0190016250285543	0.0176272878119142	0.0161630237091843	0.0149907215072538	0.0140047039286314	0.0131484012532984	0.0111467978179834	0.0138891517135713	0.0266123625995722	0.024174626198844	0.0177594976026613	0.0171083578092653	0.0164496840022958	0.0157178411206763	0.0148935616416499	0.013925143722992	0.0168234628680158	0.0182337303753228	0.0131343358187502	0.0119866602329907	0.00971297862901862	0.00598369178634665	0.0116661877297974	0.0166699503365065	0.0182875937135045	0.0173679164646407	0.016441673118424	0.0154854553389904	0.0147650049676127	0.0185836259001803	0.019473551675765	0.0160508137277681	0.0151128210725814	0.0146508377247397	0.013483068219083	0.0109242833753392	0.0110580175173779
B	Anopheles	arabiensis	f	9	0.180713830965793	0.217209856888101	0.177344197857305	0.190535735891194	0.188326727158921	0.173802786914393	0.183565728099126	0.192967602437671	0.193482093631834	0.182987077625138	0.16885645292957	0.159325645064727	0.159032983709113	0.172208288757112	0.180459605075354	0.180787732133722	0.176645754478353	0.173568747986044	0.176027341036785	0.18309592750797	0.181591022082512	0.1810284235212	0.18084555528048	0.172045385491948	0.172032057693732	0.177867254890344	0.181382482754986	0.177408676673951	0.172497554500206	0.17159520838504	0.175936156904509	0.175861316686062	0.172305373378625	0.171932858677738	0.172327373191923	0.173589152705788	0.175385423233894	0.174329595672581	0.172741444801317	0.171808136450963	0.171183054247399	0.170707897040962	0.170005298005098	0.168856936715678	0.169650969626468
B	Anopheles	arabiensis	f	9	0.160293356721049	0.17576300335381	0.160380854652371	0.160933903945914	0.151987179536409	0.141613865992018	0.153543650943507	0.174575409960918	0.185515807337466	0.174970917546091	0.149122909840551	0.155490976385627	0.186794276044273	0.168438303018399	0.16078901493637	0.166627412365954	0.17017482927853	0.164246731609095	0.162968772591136	0.170801775510598	0.159346198568817	0.156826565048955	0.163223947151584	0.155072669759444	0.159516632265463	0.166770856272115	0.162420218718586	0.159651415123241	0.162129266449682	0.168484590558507	0.170296440419998	0.168618010366795	0.165047624739506	0.162056957268051	0.162147271574591	0.163060082647189	0.162767502492484	0.163799688676533	0.165627944590127	0.166845013740182	0.164152544371808	0.165708899727953	0.168411294506424	0.165606066657989	0.163141016795021
B	Anopheles	arabiensis	f	9	0.168964504389982	0.1954184456954	0.197225236351259	0.176553247400271	0.176273320325158	0.189351844767124	0.184879011224404	0.188629027259937	0.189497818588693	0.179239598626406	0.18257224191311	0.184465227331561	0.179856855668616	0.176580073299225	0.171065776857464	0.172283436137621	0.18887909118707	0.187229296478998	0.178241547612964	0.174299911696772	0.177220761786267	0.176539580582897	0.173565877314131	0.17939962603841	0.181902569293401	0.181301433631188	0.180601042804555	0.178793296752805	0.178789793330621	0.18053561546634	0.177519357647184	0.177770293447448	0.180317189837072	0.179591179323005	0.179617764838447	0.179412706779396	0.178347049624726	0.180990969040245	0.18232365447291	0.180429681499296	0.177092355813202	0.176678825742769	0.177474985751794	0.175896708707555	0.177794384235816
B	Anopheles	arabiensis	f	9	0.152798478066756	0.168152526349872	0.113929827806571	0.131502774969626	0.13472754678243	0.127216629750889	0.154415838034336	0.171930585771069	0.169000049081876	0.14912586309219	0.143118331600478	0.148541320239275	0.153974055281074	0.135684340751974	0.136851563674311	0.148542045664079	0.146421687471525	0.13997679947134	0.137360888468528	0.141234251001841	0.141296219815215	0.139670263694663	0.137542194279238	0.135282720382718	0.139372954401718	0.145156548970951	0.146117542627237	0.141964164648445	0.140796886985104	0.144742608184504	0.143661045765293	0.145850623816223	0.148489646110628	0.143427897939748	0.143354478141489	0.144177136246014	0.142207325993409	0.14897062979395	0.149966480590826	0.142721495185494	0.140771314258132	0.144130407129256	0.147325474894916	0.143547299291213	0.144950892454293
B	Anopheles	arabiensis	f	9	0.100449396584021	0.0903480405968936	0.0848565498616234	0.108300122656688	0.123092420488525	0.125276704208904	0.126969533232034	0.127829572046291	0.125702026014074	0.119011610204034	0.109589292238059	0.105511427935126	0.107475051170337	0.108004924788025	0.113373054462407	0.119300914373737	0.118932046980227	0.113948573609711	0.112851900341838	0.11794006863079	0.113488972539187	0.113057052515378	0.117261380607576	0.116064064631542	0.121550623557345	0.125873442585321	0.119575324958911	0.11102271149114	0.109086451341451	0.114912406105676	0.116018138194292	0.11521244969821	0.114104436688334	0.114049134197396	0.112087954768582	0.111163766643015	0.113570088817572	0.115416905398061	0.115735484870588	0.114960554349987	0.115336108908303	0.11451602214053	0.112515743433323	0.110496095931511	0.112428083328839
B	Anopheles	arabiensis	f	9	0.0657101881035017	0.0757251682363873	0.0693321373827228	0.0775052070247643	0.0867528728660136	0.0933395114990849	0.0978702079515956	0.1004120747152	0.104455327284524	0.109422400854645	0.0923325909324833	0.0938027588831344	0.111916502112015	0.0893589431156185	0.0840854201984438	0.095306532041521	0.102988578682355	0.100595256907548	0.099616244620936	0.105441871846728	0.102464263570319	0.0964368519192954	0.092939553787862	0.0975723326079107	0.103019839623597	0.103933017198891	0.0986433034884802	0.102263777094303	0.101181677940623	0.092440360390814	0.0967565828484874	0.0997857289597256	0.097794681038845	0.092453752642606	0.0916070479066395	0.0941224681697062	0.0972351973854049	0.100051689662308	0.0999318307964121	0.0976572572371889	0.0987919491158656	0.0989096094246758	0.0977984843076669	0.0966785943473224	0.0947324307048737
B	Anopheles	arabiensis	f	9	0.170045569566306	0.16029798954416	0.128703406639019	0.145665976507207	0.155718525676158	0.160107325585344	0.185992026235599	0.180276520650106	0.166827515152451	0.169152970354965	0.16703764242417	0.163726729517411	0.16114128079024	0.157770737872383	0.164887913194409	0.173404277810175	0.169634017871633	0.167179158361837	0.167889014112041	0.169572269909507	0.162369547023792	0.162988421653659	0.168720979008075	0.160612865543653	0.16126348307447	0.166064412920705	0.165925898416139	0.16814899989502	0.169352624282765	0.167725681508284	0.164782115040419	0.168003159577421	0.173169623878363	0.169851367256365	0.168949810868468	0.170594286905097	0.172534163780235	0.171402872914626	0.170950711921689	0.172451577178632	0.173853301073257	0.175363853488507	0.176084319488222	0.174834735673084	0.171018931642106
B	Anopheles	arabiensis	f	9	0.0405959230080691	0.053711020837953	0.0482833056959287	0.0433777015324227	0.0369945363080186	0.0385701285082554	0.0617363242373608	0.0627291608221394	0.0642051428190911	0.082204135691068	0.0623587138056965	0.0496223874927564	0.05603997548337	0.0524349010152051	0.0529775120906808	0.0570944652104136	0.0601795782921286	0.0641696433994173	0.0646553580760002	0.0608653162981426	0.0636977158507849	0.0605419374473489	0.0530960767161437	0.0546773023496583	0.0605305101339345	0.064160714304076	0.0608706582385831	0.0583405225146483	0.0574555577222215	0.0584694450399081	0.0616750173062433	0.0660778384704916	0.0686016016519407	0.0650962419140268	0.0611213790379277	0.0611793687726561	0.0660600872543969	0.064032364751596	0.0612300373786522	0.0612273632542396	0.0647186480096215	0.062624983210545	0.0582440480573583	0.0590362682742436	0.0595937941606233
B	Anopheles	arabiensis	f	9	0.224800891728124	0.247050149016762	0.285767401484963	0.278700851624129	0.263571875114647	0.259409119285676	0.27508330157174	0.27775473266979	0.277154815907951	0.28376544884678	0.283753153301791	0.276333399925379	0.26624258609711	0.26310657472956	0.27620622209337	0.290581940223815	0.286357319553375	0.284037715512589	0.287182159946979	0.293557868921285	0.293530225526163	0.286566212722506	0.278121552430773	0.278625729300179	0.282520308190158	0.285089568601441	0.283272386303732	0.282584298278992	0.27840238150555	0.271929033428581	0.276887988582982	0.279014519364151	0.278198009024876	0.281224704649294	0.281233560358009	0.279416682304318	0.278687695097575	0.283130173426408	0.286875094304131	0.286729488421735	0.282223780240473	0.280107405099148	0.280650200164776	0.281458976143466	0.281009126528979
B	Anopheles	arabiensis	f	9	0.18674928770766	0.191521270079665	0.19638037666137	0.213691958955445	0.197922766897493	0.169109776657942	0.178375033944505	0.197673141697889	0.205919823235263	0.194396644350817	0.18697556429491	0.187941967557705	0.191404427039409	0.178105963271496	0.184324031613748	0.200051305239273	0.201548429862454	0.193745599403853	0.190786927102001	0.197220745465487	0.190613936693036	0.183155846626138	0.179994084171473	0.18052591743329	0.183964208355535	0.188478546772239	0.191487438406019	0.187190520253808	0.181920941029522	0.180539112924105	0.183828813070726	0.18734717492229	0.189035949804243	0.187999048989996	0.185514565750825	0.182859799187467	0.181750633816994	0.186448419518993	0.188829216605226	0.186623798114585	0.184909555807846	0.186351287082041	0.188181524686792	0.186084267998756	0.187414641639157
B	Anopheles	arabiensis	f	9	0.315368576111059	0.317077683153945	0.293012987162942	0.330439467774371	0.329754716556657	0.302874844632318	0.314465457281062	0.312009838177493	0.316973528493431	0.342798146736663	0.323700391962707	0.310194751441018	0.315239617613249	0.302089756399592	0.307839647328594	0.322291855950579	0.322680264553926	0.326754222558825	0.326982227721627	0.319425990760337	0.3157461033008	0.314253538804482	0.31362858614006	0.312512748358111	0.317541226806991	0.321886575193319	0.318199301738953	0.315231152418795	0.315385223042905	0.317437597294074	0.31343226297799	0.31666448685514	0.32148608641271	0.312940795056369	0.314481112384954	0.318251501343587	0.315317093698153	0.315611634915834	0.315955380590212	0.315203469926894	0.315399010963652	0.31561747010382	0.316058598008458	0.317017469453193	0.315004891066062
B	Anopheles	arabiensis	f	9	0.0904365830239095	0.0769484789278828	0.0330614778405294	0.0755393456783433	0.0947460102939834	0.0849045574592034	0.0899634624269703	0.0948333878298348	0.0952161971610686	0.0900446609491423	0.0826498232196182	0.0816801788171342	0.0838872144589141	0.0688233505873488	0.0794385646518152	0.100875914490252	0.10167113316551	0.092503342315345	0.0857670252102958	0.0870146718924482	0.083662565889597	0.0820665347771839	0.0832248825065349	0.0837227387616519	0.0881425988705085	0.0890643181174462	0.0804199343901982	0.0796367152947912	0.0807900048103503	0.0803498467122845	0.0832242101977589	0.0800727107535119	0.0752653459386495	0.0801628644265014	0.0815030800538698	0.0798605009094887	0.0785582938493735	0.0815987316726886	0.0815435593663287	0.0778831176928121	0.0799026687489101	0.0812328050535135	0.0804300744188165	0.0781596510802855	0.0797573107450747
B	Anopheles	arabiensis	f	9	0.225209084190424	0.21637124967868	0.161194424865695	0.207554781935975	0.221681941530871	0.201748744279841	0.209028470270588	0.216065334174642	0.21294967308886	0.201561313155712	0.220532566460426	0.232090891859275	0.221606310080998	0.198121759086977	0.200106566852486	0.215275612382189	0.215681567163077	0.213375271491238	0.20815318319462	0.202357342242843	0.208575422983621	0.212628360549332	0.211431193563112	0.210971005893105	0.209609085165711	0.209138849808489	0.211174304127367	0.212678257705773	0.213641144801724	0.213346916881225	0.208555713012597	0.206988584576723	0.209547583197641	0.213292413386538	0.213775518725308	0.211369010117454	0.208793111505238	0.214262499935108	0.216805697367967	0.213187977230047	0.210289744943852	0.208707454239021	0.209146657753575	0.211668295102334	0.211638749568063
B	Anopheles	arabiensis	f	9	0.462593492548052	0.468545419242394	0.411539289041196	0.450132234503275	0.45583413722561	0.432145220837208	0.445073793758281	0.444161189745163	0.441647225165042	0.450272024939328	0.44723727774503	0.441789285222203	0.436701062323623	0.42340446159684	0.429300517479994	0.44319370494686	0.443176753941169	0.442438646680711	0.440564481070669	0.438508047416298	0.445448998069068	0.451878942861316	0.452392015475857	0.444678148012237	0.449111503588775	0.455150440990528	0.448939890350158	0.445148221268699	0.445698821100287	0.448377380449693	0.444560501315571	0.443852972592545	0.446064206102293	0.446016889569754	0.445730051982887	0.444604918911347	0.443492349920201	0.451682649488855	0.454589004804384	0.449294940612333	0.44843601431393	0.449519328839885	0.450741375810748	0.450390174018322	0.450964678597666
B	Anopheles	arabiensis	f	9	0.0165570415488927	0.0407608555607746	-0.00366852893547338	0.0269526063418608	0.0330443857274913	0.0165864533440551	0.0274946494504442	0.0387394718764068	0.044326352410265	0.041651984889525	0.0187195727824874	0.0205952107964945	0.0442034071533209	0.0251670408818409	0.0293192589441633	0.0483073903301075	0.051997857576896	0.0514004873922614	0.0458428939969969	0.037751411743751	0.0408792139707118	0.0391080420205517	0.0328242871555975	0.0359105759807276	0.0355494788942651	0.0359456810118306	0.0424606351434704	0.0433687611380752	0.0388075655801475	0.0337734538348802	0.0418389718755541	0.0430382590439713	0.0383075589875386	0.0392788708470838	0.0386096507383257	0.0364481450867285	0.0347225160198885	0.0366862639492168	0.0416354621676811	0.0456854287932361	0.0393452636246525	0.0362882226116141	0.0369504714919706	0.0369613352306115	0.0365432789801997
B	Anopheles	arabiensis	f	9	0.0448697780618776	0.0641295992905683	0.0787820199193263	0.107652674334477	0.104122624445259	0.0788906969757201	0.0702725603483771	0.0820010726548332	0.0928792305583808	0.0873964986844518	0.0799565340196544	0.0780279301727935	0.0818196540978208	0.0845372517892325	0.0871135068136335	0.0868725437481513	0.0815714490896423	0.0827294525468835	0.0828552682810679	0.0780511712336073	0.0796789223307983	0.0786726412179277	0.0749580355516653	0.0756891271238238	0.0799657349083043	0.0842167033368815	0.0841865763873924	0.0745111283548889	0.0708724915262126	0.07908516271524	0.0857132919519942	0.0858984326138585	0.0828332043678798	0.0843729844273146	0.0843894673681614	0.0828553667101791	0.0814095533030327	0.0843088016342085	0.0842773824167643	0.0803322531251237	0.0801212798217484	0.080178372052817	0.0804966359404456	0.0819868294242553	0.0832776427910195
B	Anopheles	arabiensis	f	9	0.177658204241847	0.20631415129175	0.187284717104282	0.183544491645732	0.181717687600775	0.182237740954275	0.191472473623751	0.198546289323036	0.202253005534903	0.201939071893564	0.186743759734187	0.185266988890231	0.198590107654288	0.19442981283461	0.193528202211551	0.194084924877809	0.188963496479055	0.190360240168377	0.196320732312644	0.201920243034616	0.200006103025788	0.195398740663311	0.190560226561807	0.185894979338207	0.187283667692518	0.192015404197948	0.194855528533838	0.190102364764545	0.186422397577558	0.18839773493734	0.191862986161726	0.192612194458208	0.191792107025823	0.193433235001497	0.193712596043238	0.193566906745814	0.194427317381995	0.196761673718606	0.197035012681751	0.19465778998608	0.192702414080454	0.19230470820513	0.192668383693027	0.192278978438523	0.19225445227239
B	Anopheles	arabiensis	f	9	0.197039192371045	0.182312136942594	0.149752238325813	0.182771713985955	0.188546152746218	0.175123637141425	0.198065936023098	0.210505456872891	0.208256789837951	0.197044806615507	0.188806980459205	0.194088337148284	0.205489971126811	0.193008848423569	0.188166171917373	0.191293506950781	0.192993809680074	0.196645559703636	0.199455737793686	0.199192571023143	0.195689605162125	0.19736469451518	0.201656705448421	0.19677170943825	0.197562456118876	0.200726714094255	0.19908700731112	0.189212143492956	0.186971015359576	0.196182025540385	0.19685456277717	0.193088773256705	0.190283385607625	0.194967057374548	0.196306925725843	0.195812827620149	0.196565544451683	0.198577366644	0.199617957301813	0.199651042934768	0.201774705633986	0.202854042306549	0.20190312256911	0.199157880832496	0.199768714401086
B	Anopheles	arabiensis	f	9	0.147736224173333	0.164181299783943	0.149689501758941	0.14980431810383	0.152295341251002	0.152970933361795	0.151509523528316	0.158931655894223	0.162996264778828	0.154020128370247	0.14105511087546	0.139142820285139	0.147176680300345	0.145100470200705	0.152556930966889	0.162035375969434	0.159132779470792	0.152123516691678	0.148942465905243	0.152170530769629	0.151764615432923	0.150037905783005	0.14668942351271	0.139004654404866	0.145033994910796	0.151745157086035	0.143996414497509	0.140858082390981	0.144329891364843	0.15159088561299	0.154307840978696	0.153312580054582	0.150395729553045	0.14830990682059	0.146660749900044	0.147089414916414	0.150278153054022	0.152904653327048	0.152757732021765	0.150159346582448	0.148408602855456	0.148234213114648	0.148763327163344	0.148629723166065	0.15086688810268
B	Anopheles	arabiensis	f	9	0.149205159524682	0.151000940080942	0.138821037375754	0.140163848254949	0.143555812080363	0.145237754233993	0.145156889049335	0.143306711411142	0.142681877990808	0.14580184437432	0.154552808187778	0.153331780233722	0.142468500603321	0.141037307077196	0.138773159083144	0.14018124528832	0.15176944618939	0.1554574220829	0.15038038995464	0.141964731540681	0.145898348473723	0.144484596320802	0.137740702108676	0.140047961073001	0.146706652736791	0.149139451353804	0.141629302588884	0.139032814564348	0.141318578777005	0.144795446480462	0.140108154160792	0.142507630538735	0.149059605931586	0.147280860177597	0.143162104228066	0.141670590741639	0.145229903707084	0.148162237643699	0.148384054522075	0.145809534361429	0.142006558127783	0.142500077133851	0.145283526593029	0.145505337754702	0.143424532745071
B	Anopheles	arabiensis	f	9	0.0642412527521527	0.0900547876806883	0.0805344758659758	0.0708099950858625	0.073425486987692	0.0797907903747661	0.0715352786893043	0.0830220253982108	0.0897376383469925	0.0738125022303823	0.0739382428900806	0.079931069373302	0.0815739403942007	0.0672705713966987	0.0743235825359581	0.0866594064958775	0.0748067093730936	0.0677770218744518	0.0704522568568122	0.0776012790563634	0.0643260694054876	0.0634996770868138	0.0751003805001831	0.0721182433206279	0.0669708131607256	0.0677916745335119	0.0770039772300611	0.0697106894476676	0.0663024963481949	0.0742209895633246	0.0709241869708493	0.0684769930348439	0.0703565246860177	0.0757153325630254	0.074629250195092	0.0721254856544293	0.0739096903879179	0.0779395291716385	0.0767239375189007	0.0710803354177871	0.0733247346754306	0.0752610653649541	0.0743659493361597	0.0706016662844494	0.0706562862342784
B	Anopheles	arabiensis	f	9	0.379775225739752	0.391130144307005	0.398772546698166	0.396553086344179	0.368352155175279	0.345186916924003	0.378917832888427	0.390127988862104	0.387147569982465	0.387869606788565	0.387217021341414	0.386820764700436	0.38536847512845	0.375829602861709	0.381024588720975	0.388497206036421	0.378179054150954	0.381823868820853	0.388676741219718	0.388871438665264	0.387782183502898	0.391700478597453	0.394677629723556	0.380147388104845	0.384316807875215	0.392964723848946	0.385606390377955	0.38253265858329	0.387822789944822	0.396681274897189	0.389344978086025	0.387459707018697	0.392650397782594	0.395952281596065	0.3887256147532	0.385245672122405	0.395170429732761	0.394437755156	0.390604861856992	0.389415258519151	0.394212008512094	0.3953386131123	0.393267638150332	0.392183038165751	0.390923558315585
B	Anopheles	arabiensis	f	9	0.100987088402149	0.0977531810107731	0.0702397336394834	0.0778012393313239	0.0788698542633098	0.0726766865619166	0.0781287410886516	0.0939602402046874	0.0993512330818145	0.0829279790434712	0.0729533426172522	0.0784103940979944	0.0885139073054593	0.0663277405672785	0.0695536444465489	0.0822155885098983	0.0699947604776188	0.079895787553457	0.0868690793353184	0.075476586371949	0.0753624244671355	0.0813685613224947	0.0853764628348106	0.0761907215648086	0.0802795845992573	0.0859320217098745	0.0773737694527273	0.0725425928194965	0.0750567909374665	0.0821719386432143	0.0814288912243775	0.082897128704127	0.0848587525220413	0.0800797287068105	0.0822828918871843	0.0855755864508733	0.0837668158005609	0.084054424783444	0.0835853394207755	0.0822240734644847	0.0844793463193696	0.0825497394755639	0.0793140507575061	0.0809413307094247	0.0810585857686989
B	Anopheles	arabiensis	f	9	0.309886386420756	0.347554780141691	0.356521383257112	0.338680235032828	0.329425172144094	0.329896588744666	0.324845206119118	0.337662230674675	0.342412270412314	0.323718504546488	0.33281679215315	0.339524638347595	0.331539285218	0.316952315999464	0.323410813952519	0.333657211505639	0.320066932351591	0.31883732260034	0.327811945646154	0.337122710175777	0.330415062601039	0.321032549691641	0.316546116345629	0.319873631675662	0.32660248036052	0.329982722151851	0.32585820042612	0.326324359444661	0.326888983954303	0.324503074148486	0.320077641642033	0.320537486403332	0.324232375823416	0.324784995856474	0.32441904730524	0.323696206920294	0.323338015091689	0.326000337224106	0.326983825916746	0.325725691763934	0.32749174618429	0.327899242767885	0.32806582997413	0.330365780608832	0.326731143744049
B	Anopheles	arabiensis	f	9	0.0427298196377166	0.0375635432945085	-0.00402275191498839	0.023974374355455	0.0511397674979537	0.0542634899141023	0.0342861598276663	0.0547105569310994	0.0699507408398577	0.0439465921560554	0.0344843325774492	0.0434300105849335	0.0558547335785028	0.0362845293628687	0.035943166851058	0.0469160466741574	0.0440835842832513	0.0405411374397758	0.0436716905682768	0.0524636377561509	0.0467123202893585	0.0406266836309764	0.0396124041202405	0.0419473571271903	0.0481497972434221	0.0523707098152002	0.0496432343008016	0.0474721022506871	0.0474287972994462	0.0486017281781063	0.0460223411054414	0.0455604530569878	0.047247740926744	0.0479599208467594	0.0440190771703215	0.0413698968977418	0.0447285505888729	0.0476593839422031	0.0491425939858055	0.0488087840937931	0.046614232262317	0.0424215063353236	0.0399814067481797	0.0435607383931275	0.0442065433769592
B	Anopheles	arabiensis	f	9	0.170045569566306	0.159148729802859	0.128369532538953	0.16200165829499	0.182444129855227	0.175602368504224	0.158833254530621	0.159148800931218	0.171390851363203	0.183232617728813	0.172194060518075	0.167780621439637	0.172606732029257	0.151939637965541	0.162374225580808	0.182436790438544	0.171161771257441	0.171295741384704	0.176600827951184	0.177460305668364	0.169846842071334	0.170133053462591	0.175398486417104	0.166402170855168	0.173863801423627	0.182646441828709	0.173308932696265	0.169464258632293	0.169969780694764	0.17251552325001	0.17738672151555	0.174578072150457	0.169524643319986	0.175541855183578	0.173894403272241	0.169205322536976	0.16886163849305	0.174470170987209	0.175957331301019	0.172464860939261	0.176064538398676	0.176222407685184	0.172781827289184	0.169593660799817	0.171545163023399
B	Anopheles	arabiensis	f	9	0.0933649402876846	0.0959179232959558	0.0492739873990106	0.0914876955156871	0.099970951982304	0.076469603419322	0.082056716902345	0.0882337482010916	0.0886504410286161	0.083825171860633	0.0863280126924103	0.085698799344617	0.0793419950524363	0.0738716612417272	0.0735299854188284	0.0767625903393088	0.0791246644882269	0.071128855565748	0.067741275908362	0.0756812765522948	0.0735807870093354	0.0724288589415399	0.0732799680028651	0.0689262638632531	0.078177843038531	0.0885498453181032	0.0839693564948436	0.0731070027026757	0.0700467860691047	0.0781259012221186	0.0817916221433318	0.0785179383340326	0.0732638423159389	0.0754124368063696	0.0733567428094691	0.072172982362976	0.0765486380826336	0.0783346464116822	0.0777701475486031	0.0766648664922447	0.0792030039342853	0.0775332345838366	0.0745344776674105	0.0763900842036478	0.0765772080747813
B	Anopheles	arabiensis	f	9	0.168029428957906	0.216000411572557	0.193473621969465	0.154202776072224	0.147505962660891	0.166969701185637	0.178475811961071	0.175300752467834	0.179919109486976	0.202362532174426	0.18187682823094	0.179326049809555	0.200758876534168	0.181108570690077	0.171935812754353	0.180320426518257	0.196393841879538	0.193617827011984	0.186995354783763	0.18810320410554	0.186159990100468	0.18180808829556	0.179003092337256	0.184590119214023	0.186854401054358	0.185860003559244	0.184891166096328	0.186625447014899	0.18693030685092	0.184584543814308	0.184037573429707	0.188342994039734	0.191690149765533	0.183984790067466	0.188543436043898	0.192933077781789	0.185666302082198	0.183990305747921	0.187394323495156	0.192216860273663	0.190917214283	0.18894193964708	0.187853942301551	0.187767608140346	0.186668246441509
B	Anopheles	arabiensis	f	9	0.477925328817585	0.514777248716272	0.511043944601524	0.508149882926498	0.516038878167145	0.529306939065236	0.534265847110988	0.522329870764925	0.517953690199248	0.533375638803772	0.516185561894704	0.507147405724619	0.516368977957152	0.515499070394342	0.515620427176498	0.520169432538443	0.529066158145945	0.527968238676842	0.523769987714321	0.522614769480613	0.522153272089175	0.518307180099208	0.51271398431954	0.511556282633026	0.516756106599137	0.518188033049059	0.508765827962454	0.516732366668528	0.522795277911179	0.517073409682177	0.511639093033797	0.516082874264277	0.522973028976609	0.515738838448911	0.514385889628774	0.517843319474986	0.520767572333965	0.516946918854279	0.514941674390991	0.516668253807318	0.514636995205716	0.515186294900251	0.517309193901607	0.51746116237084	0.515107576253974
B	Anopheles	arabiensis	f	9	0.278915406797773	0.285303224524509	0.302379784253224	0.305327393441364	0.315680126872432	0.332674398521447	0.343667780714275	0.319098865692544	0.306406407979631	0.333612764640873	0.316480753143784	0.297896662956821	0.296771814409917	0.301346655679784	0.304779936033204	0.306020561123522	0.307256304870486	0.318069183121579	0.319705411559762	0.306980570581155	0.319522083438638	0.317995266470791	0.302730615082885	0.306401258948352	0.314970505961403	0.31628061780139	0.304528824481095	0.306393281170012	0.314204846486473	0.319370011948124	0.31639573641925	0.312653099831422	0.311027315244432	0.312203582218349	0.312674858542862	0.312702593329975	0.312849464263452	0.311481402767585	0.31153601161213	0.313367696617244	0.314113244912979	0.311519903072266	0.309206628033872	0.312291406272145	0.312713927272655
B	Anopheles	arabiensis	f	9	0.257394460244414	0.279291403653704	0.256105868897182	0.278874496451482	0.2849838014781	0.273806355526805	0.27421111448091	0.282441462346395	0.28785560796115	0.282868256029618	0.269516610190965	0.272116267321078	0.287350361944665	0.278822450529955	0.266198744602343	0.259299475506115	0.26356496228586	0.27012374041834	0.277695073396857	0.284261003295969	0.284088446293384	0.280769977039576	0.276563948277837	0.272563063335723	0.274697579320927	0.278015853750022	0.276536206048093	0.275366413668297	0.275063323808504	0.275756722750312	0.278117913234944	0.276136139418435	0.272894053918322	0.276165021490094	0.276292388761772	0.275957729924271	0.277966240598202	0.276431489503036	0.275658145822983	0.276890286689204	0.277097032576085	0.277279959813099	0.277241321437338	0.276429393041331	0.274161021941387
B	Anopheles	arabiensis	f	9	0.142928509200251	0.14521185541587	0.13347699220046	0.133855968266486	0.148235071845209	0.160336765387201	0.145838813004149	0.137947183490031	0.142775631599827	0.15648985310381	0.158739683153057	0.1464365748348	0.128342219795886	0.124858071607969	0.14460404511295	0.166545493833214	0.163268800756261	0.156697547108905	0.148286908883849	0.1403262709495	0.144403254566512	0.142691035691642	0.13669072317023	0.143763252324059	0.152053843554916	0.153698740886626	0.145920111148231	0.146865628182171	0.149681423860952	0.148879823998816	0.143360085030423	0.148046476488345	0.156627464360817	0.15149098017841	0.146048491542358	0.14466545654233	0.148081163160743	0.150872307605219	0.150521054794399	0.148358456186712	0.151246466591844	0.150067812048946	0.147475275962899	0.149529606992392	0.146492612477442
B	Anopheles	arabiensis	f	9	0.073866196137239	0.0815142529014598	0.0746761825580167	0.0823239710200243	0.0922859762689272	0.0957581684038686	0.0860838312614196	0.0951983379850602	0.105540663895572	0.0994079632221202	0.0825267959824584	0.0765110792034223	0.0791363847875523	0.0570831144308138	0.0589637845268479	0.0795452776512088	0.0949532110755164	0.0895373900184241	0.0842860980134404	0.0913042609201944	0.0890047673824455	0.0835761658042421	0.0807641847932073	0.0862420394332641	0.0890462840523844	0.0873361622636898	0.0830035809237975	0.0835625432125181	0.0823486874005305	0.0784185807316724	0.084099661017514	0.0849977899440665	0.0820303123732562	0.0837545158430055	0.081186201984388	0.079659689912337	0.0836763516756687	0.0851094078168612	0.084231296581132	0.0828372761082662	0.0848936944272501	0.084399354613261	0.0823123722825734	0.0819397885503454	0.0809350844628779
B	Anopheles	arabiensis	f	9	0.44736477155256	0.469153832025993	0.46877243228102	0.438408697806972	0.427901907431307	0.435715699353594	0.435472887284212	0.429922148160685	0.428983931120523	0.438258792399386	0.444665371527525	0.444458914586638	0.43917792996018	0.434866931300911	0.434393942527484	0.433568056844489	0.427353271656553	0.431489564792161	0.4325573119016	0.424920639211944	0.4325416656998	0.433829292614983	0.42671026260351	0.424888198635511	0.429716564216425	0.43131003361851	0.422134392005975	0.425717222020416	0.428919278952161	0.424745720798811	0.420967703136422	0.426365953604753	0.433293614714406	0.42527211531377	0.417934975707508	0.416998056558781	0.422585056743085	0.421629693833071	0.420915140044929	0.422095149491471	0.418818631812286	0.418089663482331	0.419151758115204	0.418599162256323	0.417822117739954
B	Anopheles	arabiensis	f	9	0.0454169833189286	0.0262045759303738	0.0262157653723304	0.0389462694876016	0.0517974231133265	0.0614023187892654	0.0687708826711569	0.0760574356142423	0.0737838519208078	0.0590812021430477	0.0630541274878657	0.055338716710845	0.0350150977660077	0.0392730634280858	0.0460085601573382	0.0481247061741649	0.0448613266931389	0.0521182321179905	0.0609221671592319	0.0623882032298459	0.0548296149843834	0.0519777387189717	0.0543082876615872	0.0511080522388208	0.0583890559265057	0.0647101575508512	0.0571645434182354	0.0529795690155122	0.0566540419591679	0.0643544213749609	0.0582523370615198	0.0549313860567331	0.0570396390358676	0.0600954887794735	0.0587247443406727	0.0575067421562899	0.0599587925438216	0.0573131858470634	0.057450625899862	0.0618406175309198	0.0634373759917495	0.0600577369837785	0.0564441286265905	0.0592370140797484	0.059118118504312
B	Anopheles	arabiensis	f	9	0.173244040983858	0.160503326134219	0.189771249706959	0.208574220795265	0.200270015167418	0.187351508038712	0.209900657361417	0.211378604498038	0.204589972137591	0.204587234158255	0.190298921969819	0.184693661500085	0.189089728284571	0.176551846501878	0.178023610664933	0.187765457929409	0.189613971973136	0.193174917770508	0.195838326378582	0.195927489258506	0.197604476447335	0.202462956743421	0.205365889929632	0.195302358205863	0.197522170716855	0.204511132433468	0.202576587506493	0.192821085798304	0.188751390466441	0.194285602199266	0.194177121992425	0.194670859169772	0.197555310967319	0.202209290232204	0.198705080966243	0.194077543587167	0.19512389885833	0.194935609090646	0.196142956873143	0.198380738805064	0.196478515559666	0.195648818003426	0.19590523488133	0.195426765737845	0.194035583921646
B	Anopheles	arabiensis	f	9	0.287736376109809	0.29157297057304	0.267287858500985	0.252865370738392	0.261861520908644	0.284515662918354	0.299094930850332	0.28954929944506	0.279961861438353	0.28684112475082	0.276519801593367	0.272888106788042	0.28039002667339	0.279127106200799	0.2752131036537	0.272924024531005	0.276134765479406	0.288570315326821	0.292195502079825	0.280701894807063	0.283348373459044	0.284074678638656	0.279163336987238	0.274459300745798	0.28358383493468	0.290904025127682	0.280350715077604	0.276557910270171	0.279183098979767	0.282726375080304	0.273981076717317	0.275084724768147	0.283327666470002	0.283044077689666	0.28394755099701	0.283763472337645	0.280077406145599	0.277192199395013	0.277893544671744	0.281226922995575	0.281501957018377	0.279889271137892	0.278491329255272	0.279476316181776	0.277676134208259
B	Anopheles	arabiensis	f	9	0.117430205828649	0.098962626326317	0.0541103095273234	0.111155967163888	0.13429198368422	0.122408000604598	0.138124550751747	0.133043308776431	0.124616689403025	0.129026047836558	0.121118833259421	0.116083410634112	0.116709981757714	0.10877625230518	0.110659116359865	0.11717766241364	0.116723301681741	0.117410251392802	0.118081396709474	0.116851810761789	0.111607261894529	0.111993458138916	0.115533350065662	0.109404220223542	0.116932875640064	0.123750740804099	0.113222718051902	0.110458301607961	0.114096456209813	0.118958443526772	0.11651350524488	0.114025480625106	0.113239072103447	0.113228785639684	0.111305199999995	0.110533502535886	0.112959001255372	0.112669524880832	0.11181454009418	0.111228641235675	0.109520523231841	0.108861739569737	0.11038738050395	0.114205935796963	0.113278144848642
B	Anopheles	arabiensis	f	9	0.087078776524331	0.137757521887558	0.082547128748704	0.0847595095003586	0.0966570743191793	0.099751840399855	0.0897226345066046	0.0974782120196837	0.111263737196272	0.115463969765967	0.100306432694117	0.0861234462811249	0.0817795506590847	0.084059118207612	0.0865214146088651	0.0879365311232986	0.0892336611904432	0.0908303312891233	0.0954006477701055	0.100972005002322	0.092602706959541	0.0877008977636337	0.0882939930403793	0.0835516048823596	0.0889664689070892	0.095062718651516	0.0901838617049135	0.08625026431708	0.086038860056963	0.0891845772016679	0.0913411288364067	0.0920504958150992	0.091329428277868	0.0896058337825364	0.0856385767081162	0.0842702124802337	0.0880547506368155	0.0864544845936769	0.0878117112058913	0.0926981286269821	0.0902372144275281	0.0883602753232559	0.0885130602188438	0.0896858632293545	0.0889315744236674
B	Anopheles	arabiensis	f	9	0.220146830297001	0.214698542595352	0.197621847018197	0.194674077487816	0.180244853603655	0.172201523811529	0.208006808962914	0.233769803311706	0.233732278097267	0.210205342788715	0.198830330056356	0.204083168151188	0.214827390205982	0.201775340978413	0.196387663018	0.199004317555132	0.200257607479638	0.203586843569893	0.20576582553111	0.205301852010021	0.207516558713883	0.205483090944975	0.200385507398748	0.199992049019413	0.202535277691303	0.206163553505552	0.208328574312691	0.203144601752445	0.198986699934325	0.200322738812463	0.203435122778871	0.201478685658444	0.198073780094038	0.202352197687131	0.203353630132175	0.20255104719552	0.20298066070186	0.20467481730811	0.205731560563041	0.205162516443173	0.202626275887543	0.20291327478901	0.204487771208204	0.203591788859755	0.201731965996493
B	Anopheles	arabiensis	f	9	0.295062025988708	0.315182239864885	0.288510539134695	0.286989934372373	0.3127818628193	0.338213487243093	0.321649138379566	0.297604181891171	0.300643416748552	0.338327341739468	0.322620427255817	0.302892553461172	0.30141873089936	0.305090389219662	0.313725940326813	0.318776083830015	0.312556137661856	0.321010574024357	0.323630058189992	0.310384992975297	0.312230937264284	0.307716816342625	0.299071393594787	0.307767591328168	0.31784064741093	0.318795043119987	0.306974196177387	0.305778352162883	0.309402751616256	0.311492787747532	0.308074956636643	0.309078941660692	0.312709220238911	0.311008229985042	0.307903705485261	0.307331265863746	0.31044016261123	0.307350757120714	0.307265453971334	0.311492561449499	0.310013599032792	0.309307437128315	0.310216861550924	0.311454800541378	0.309865717769682
B	Anopheles	arabiensis	f	9	0.0893516859487304	0.113214660580701	0.101913919109993	0.0885988769320605	0.0987848970018064	0.115917536915924	0.103979794374003	0.120721734947626	0.133595772536872	0.115038741482831	0.101724227799988	0.109542316198731	0.125900837680629	0.10186916921034	0.101845007797448	0.114316602854682	0.10710329717536	0.111114908616284	0.116865711396089	0.115365483769131	0.110580645509601	0.107422051733504	0.10800354181849	0.112094654774446	0.116638321539662	0.117215734504017	0.1113940659586	0.106551315907864	0.107292293716046	0.112942800027806	0.11385099253849	0.115349088151343	0.116541523587291	0.113538041178753	0.108343721592023	0.105626718601379	0.108420329689976	0.112527906694435	0.115579885157755	0.11682634822478	0.117395912776077	0.11457721679078	0.112390961296573	0.11619439565746	0.11379290318491
B	Anopheles	arabiensis	f	9	0.0756065410517939	0.0910588964061734	0.00333720868587578	0.042745594623572	0.0799071251622204	0.0766456334955894	0.0406893590909987	0.0649759734930692	0.0889542265757394	0.0615756479702435	0.0506490005413343	0.0584222570892888	0.0698404938372424	0.0487960930365579	0.0525198244639466	0.0682514063033976	0.0639171852763606	0.0642739134883656	0.0708916596434162	0.0776778226312708	0.0647954596835131	0.0610876865843489	0.0681328130354467	0.0650323543483764	0.0639854376674198	0.0670046854639052	0.0719742737325956	0.0677933227705595	0.0636597216655553	0.0644490972259433	0.0640514973561184	0.066199678404188	0.070133988628835	0.0725403122512562	0.0707126203432421	0.0678221379785689	0.0671968730740293	0.0684725562512566	0.0690231869064622	0.0679656190478319	0.0663992722941018	0.0662245444896042	0.0669976914124739	0.0673491964289407	0.0672901762354703
B	Anopheles	arabiensis	f	9	0.362117711882243	0.385804321409716	0.373130503482531	0.368282066978108	0.364600047484078	0.362902903468961	0.367521987448349	0.388580029065191	0.401138854417329	0.389690481518796	0.386463925629309	0.386820764700436	0.385388843488467	0.376467778020286	0.376188075554259	0.379595912127586	0.376510011959426	0.382352060759981	0.388676741219718	0.388871438665264	0.388720964058949	0.386146531339826	0.381659813731009	0.377749556253785	0.376239810307602	0.375100584044328	0.372950672465255	0.379300033168908	0.383897781300129	0.382015012899603	0.381384454779208	0.382332409966231	0.382965430055393	0.380177458416416	0.381037216164936	0.383804944950418	0.385552560352381	0.385779174385869	0.384486537313305	0.383221141903862	0.386394808517449	0.385506910099949	0.38288518239269	0.384218760849346	0.382447211729164
B	Anopheles	arabiensis	f	9	0.338345112677989	0.356385033597402	0.366698488017877	0.364653444811131	0.361393621716353	0.358091837671056	0.351228480029552	0.349690738143294	0.357221852251536	0.370014643897966	0.354534497870462	0.348993718407642	0.359751756804545	0.352838725865569	0.353579602239244	0.358784046340417	0.357321822157725	0.353974509749396	0.353053203336364	0.355909512212085	0.357315777205825	0.356138554453847	0.352991689708614	0.349797091568667	0.35664982174618	0.36118516962303	0.3513424284694	0.349568918831108	0.350839948407467	0.351172711031696	0.352514671034502	0.352976930876398	0.351360422386132	0.347189197344928	0.348934246560019	0.352430952058577	0.35307820329824	0.3544261876767	0.35521263223291	0.354742840933402	0.353047824666102	0.35112998032494	0.350217584418348	0.351262621749715	0.350704367115285
B	Anopheles	arabiensis	f	9	0.225081814730253	0.223295728709101	0.187013579571088	0.23284756931564	0.243529430992533	0.22170979430493	0.227215826087888	0.231542473539493	0.232270616167523	0.230480275511379	0.22188776784438	0.224071305159893	0.233460066954165	0.218030638191979	0.221910324924498	0.233487475013401	0.226177741261246	0.220419766355221	0.221006807714586	0.225418470192356	0.216123845478963	0.216112318216202	0.225246694825856	0.224443378620416	0.221989798056224	0.220928854297365	0.222401728065149	0.223198129072429	0.2248067534284	0.228057313780711	0.233260104084029	0.231475779523814	0.226700680264077	0.229632591591138	0.227014404332223	0.223895693344689	0.226028369447916	0.229290353167809	0.23032826111499	0.228651399086639	0.226858246458326	0.228351390517215	0.229688856516982	0.225601225208337	0.224477153511901
B	Anopheles	arabiensis	f	12	0.159078960290041	0.172795885513366	0.118943261424641	0.15266016261103	0.164659576729224	0.148277923105344	0.146318829373696	0.164658147897819	0.172292402170869	0.151845698641856	0.154017804146895	0.164282402551973	0.167959815539814	0.148195904425663	0.154020313491968	0.168813417918172	0.158593076363834	0.154505308293592	0.155691956429271	0.158356355331415	0.162183398150604	0.165027290593846	0.166570228408934	0.168145674819418	0.169501622250164	0.168790879368471	0.164623295547344	0.158688600574536	0.158688351347015	0.165485495565983	0.166902992625586	0.169300003117495	0.171454185514314	0.168478841567995	0.163275297566023	0.161814522309438	0.167012690371672	0.169569735041535	0.167172351577397	0.161904139085356	0.161372756018886	0.162923179345647	0.164249439188438	0.163368528963042	0.164664234344676
B	Anopheles	arabiensis	f	12	0.172312797450638	0.178790306768497	0.185355149667875	0.22187628688755	0.203367134173111	0.161995672845092	0.184968496343852	0.209632309247743	0.212391825758697	0.189928124709836	0.179972372892507	0.186592976394657	0.198467250802478	0.185796472638343	0.187429286175097	0.193152156222197	0.181159995572534	0.187455830630182	0.190658927475429	0.179473068413173	0.185756921103548	0.191559448248884	0.190670836117421	0.186142455173155	0.187658036938215	0.190980854214838	0.189704334968819	0.187487900292828	0.18694408936946	0.188450573233298	0.188310094557226	0.1895151645934	0.192028819803582	0.193974586761234	0.189603592277965	0.186520565831856	0.190534058220465	0.191493059386031	0.189932627771325	0.188554820833161	0.193563005220696	0.193361443567898	0.189892715522307	0.189716500436028	0.188744559784591
B	Anopheles	arabiensis	f	12	0.14427017509143	0.138955974743291	0.148427682522665	0.14950828579727	0.159013687571178	0.174954608525996	0.185751198315233	0.184963250326711	0.176123652544492	0.166978540626575	0.180862208731273	0.184063584053674	0.170438596430675	0.166059096845606	0.172517312090268	0.182179075789672	0.184560027771998	0.18387640369648	0.180643273714683	0.176078666468751	0.173340493560078	0.173153825459569	0.17472646580819	0.175931810622299	0.176555378475276	0.176428143889096	0.175909363999618	0.177582294577572	0.180136551532667	0.181547108724527	0.178459627129281	0.178424423197136	0.18157880236103	0.183925519155525	0.182140803956151	0.181694264390301	0.185806354082025	0.182393851353929	0.179653653821284	0.181129494621403	0.184530881026923	0.183707300794096	0.180915498301951	0.18123370167288	0.179310309709765
B	Anopheles	arabiensis	f	12	0.142390817382123	0.13780671500199	0.1480938084226	0.167333083578256	0.173197584017434	0.175573683840948	0.198697295193562	0.209484504129513	0.210461945608568	0.209777311795424	0.213819968879288	0.207145997363323	0.193985696422064	0.203964320729129	0.215532736029523	0.219274513304708	0.212427888072007	0.218665987542972	0.222267644488731	0.215008626176719	0.221008302786566	0.221647606511672	0.215159435373669	0.213217787525213	0.22576870246322	0.234613310230537	0.222630927074292	0.220073655511352	0.223599366594518	0.226209082604346	0.216881392010226	0.219716225343074	0.228725114333091	0.222437495891549	0.220503824519014	0.223787224812465	0.228275265008272	0.224868020114465	0.223880127363178	0.227445998435993	0.226459723988168	0.222881718125561	0.222298107392921	0.230008603296791	0.225181035605941
B	Anopheles	arabiensis	f	12	0.17139106735634	0.154045643111303	0.143657359504066	0.162810351889555	0.163275478859399	0.1485296513179	0.147241581248876	0.155632843043481	0.159011989735687	0.150272649371515	0.155632772894669	0.160633978213569	0.15628938731721	0.138036674257126	0.134071050494462	0.141176767536054	0.145782448882729	0.152082086088683	0.154611365059483	0.151158816475536	0.150352295066291	0.14583235465138	0.138791510776257	0.136333461900865	0.140611479086017	0.146335981182698	0.147240696181559	0.143399953585583	0.140705436754996	0.140894032279434	0.136694305037909	0.135031959811258	0.137386932329496	0.142143516876701	0.141009156771002	0.137201522490371	0.135776628917821	0.140153564462997	0.143556760277736	0.143377945941964	0.142261200342742	0.140970096523346	0.140333170601444	0.140806494858923	0.139247737493373
B	Anopheles	arabiensis	f	12	0.248723312575482	0.261934480794716	0.219929235398424	0.226116441441951	0.239048214117015	0.247065629498549	0.252147987105452	0.233288768789787	0.22306410788526	0.243862148048569	0.258551680268284	0.253445674386612	0.235919112766307	0.236053872188879	0.236754994765619	0.235431589103236	0.234364526279152	0.241200069168552	0.245912195480421	0.242872985937112	0.242468246732589	0.244965764470667	0.246517670602599	0.239597040511937	0.238418657525818	0.239005584568053	0.235335628761104	0.237624322783453	0.243884348085304	0.248956960845735	0.242575943147741	0.241091042398495	0.245083694157875	0.246868926795069	0.24756508121592	0.24678216119822	0.244991162919033	0.246499078479217	0.247920975332948	0.247833665988877	0.247459330403919	0.246984580866245	0.246835209435627	0.247417770764188	0.248608779899594
B	Anopheles	arabiensis	f	12	0.273172616392616	0.286915746033594	0.282415660312948	0.268517688269176	0.274969481199668	0.296743533815641	0.310929652188651	0.292464352556962	0.269075422874444	0.266364068111276	0.284107985099674	0.284754629902647	0.263766351741851	0.252442321761023	0.263216047326754	0.279016900821806	0.275462731153969	0.274730237288525	0.273290947204683	0.269215412317095	0.273266594578782	0.274072019676663	0.269706990368714	0.265724650198419	0.272086573073319	0.27635131480194	0.266555744108403	0.266652304554915	0.271710483592919	0.275718382653054	0.275075316759387	0.271347698681014	0.268629175278543	0.272264657851645	0.270445000911772	0.268056537141439	0.270576744620259	0.27444682603948	0.272917701510135	0.267647333277195	0.272339971627018	0.273717375859264	0.271693219574558	0.270957150965551	0.273578244216396
B	Anopheles	arabiensis	f	12	0.117814244104819	0.120899188534834	0.111760412313534	0.133888942342913	0.137056891347484	0.124574929296825	0.125415422186391	0.135833924157251	0.142124030660645	0.134168655928445	0.112268868548522	0.117439320230244	0.142301080522869	0.118326171132031	0.110803384640351	0.120168764187617	0.126200909082464	0.128349310040093	0.1280078860462	0.126225219962012	0.120579650849283	0.120201684324311	0.124058521683334	0.12255277516025	0.127740980002601	0.131297444515855	0.124587731559417	0.126215364338354	0.129787891875491	0.129998517318963	0.126348470559376	0.125128187488096	0.127991282159443	0.133521940218796	0.128043773949769	0.122715970735599	0.127394603857972	0.129155264354593	0.128508577241118	0.127335719511899	0.129187505652248	0.128310608030665	0.126440141564132	0.12758466834961	0.126741226716855
B	Anopheles	arabiensis	f	12	0.256345460689946	0.262620478768232	0.240561107538832	0.230254783038573	0.232131012844277	0.24364005974354	0.260243356294908	0.275624677680656	0.273363483464709	0.247862023219619	0.232989437893721	0.239635354057293	0.256965150252513	0.24905700577801	0.248561714289099	0.253303818552837	0.251352928369608	0.252172653360023	0.251474635400313	0.248765429168286	0.258731781861697	0.263452440784228	0.258462796374911	0.249980452634443	0.258053436509536	0.26835856613304	0.26304706076706	0.257784083111271	0.256138883038304	0.257886367186101	0.257064087394016	0.260954298062312	0.265301944150855	0.260075669623211	0.258035340200549	0.25714551068141	0.254868626185069	0.25827063241851	0.259298639166629	0.256490093951124	0.257492261756783	0.259045917206982	0.259392677140885	0.257518721616663	0.256991600698714
B	Anopheles	arabiensis	f	12	0.0556973745433906	0.063474866308677	0.0178709394616945	0.0254305162722312	0.0521055848279194	0.0727593861590433	0.0667367552559665	0.0583717760607922	0.0575474937849473	0.0652984058753426	0.0627135456035794	0.0568893140778588	0.0537687181116969	0.0577609781220474	0.0612661035256354	0.0660654007511794	0.0754989381910572	0.0756704195300166	0.0714507781196053	0.0673189362525078	0.0589291927243138	0.0558993602484947	0.0587553405796316	0.0603635392740883	0.0658574667993353	0.0679994540630576	0.0604111434785012	0.0562399624235547	0.0593515727532487	0.0672658354320331	0.067607437438877	0.0681929501768194	0.0667700293070241	0.0569089398436581	0.0578159648728824	0.0647083470725935	0.0690876351788294	0.0665257819166808	0.06520536198895	0.0667170219173955	0.0632295917214616	0.0621441448424852	0.0633816521152974	0.0640370297771902	0.061256937870088
B	Anopheles	arabiensis	f	12	0.0657101881035017	0.073426648753786	0.0686643891825915	0.114643918579939	0.108402319438349	0.073349171602459	0.0922889825468772	0.102472789785569	0.100845516852749	0.0954126587634991	0.09538071193033	0.103567630720412	0.111978887165072	0.096875974571688	0.0956129416063816	0.103684332108285	0.104012209682475	0.105263534172464	0.106499819272759	0.105915530994001	0.101138866276822	0.102355782303272	0.105708069228721	0.0953071505423357	0.100932527149884	0.111671691462714	0.110052059403088	0.102644993563497	0.100488770269243	0.106927763059732	0.112047151836736	0.111353049154487	0.106672976167328	0.103834261824669	0.104084198653982	0.103759646223944	0.101222807617584	0.106984884828433	0.111103087799169	0.109993220019886	0.108347962944582	0.108224647924778	0.108352967604443	0.106524667466539	0.108427894657263
B	Anopheles	arabiensis	f	12	0.211439785107358	0.246830947050751	0.244840793847057	0.252602312508259	0.260895703578678	0.266774951311082	0.269412591047573	0.259833118495731	0.248914060755942	0.246760421129363	0.255321742772736	0.261319674759503	0.259218585799771	0.250291692963996	0.250616459852545	0.255230932951666	0.25316832366953	0.253907444780977	0.253745203746356	0.250607934546155	0.249945541780131	0.25174541315325	0.253444478563316	0.250049359740087	0.260808916670603	0.266747628999961	0.249116818604341	0.244405454937633	0.248597729021475	0.25387282362017	0.250831330232913	0.248689637089988	0.249237861811637	0.250632700267176	0.253168781825729	0.255243347882231	0.255529619414346	0.254779986957	0.254039299876635	0.254036421534767	0.255620036654899	0.25439077174619	0.252110833844685	0.252514450359192	0.252009791609038
B	Anopheles	arabiensis	f	12	0.187798287262129	0.211639974189039	0.212926760319917	0.210326395018601	0.195682158459734	0.181787694254752	0.190841114453287	0.198546289323036	0.202253005534903	0.201939071893564	0.187605632769855	0.181618564551827	0.186838205991617	0.181717882031764	0.191740807471372	0.204377562442594	0.198546811964227	0.200691398181735	0.198800180772293	0.187348311203014	0.187858854017689	0.194254730558026	0.196900535145325	0.182503505877752	0.183509085402368	0.191385415232976	0.190026260159168	0.184351269020185	0.181409017366171	0.183463876506439	0.183035533763526	0.188642384924621	0.196181873372196	0.194836520254257	0.191778037516307	0.189085521570204	0.187655737244516	0.187728006391094	0.187000464644116	0.185414403363364	0.186035258150435	0.186909676498032	0.187357890982589	0.187222175051119	0.187900756853614
B	Anopheles	arabiensis	f	12	0.462055800729924	0.465737317793717	0.427491601663599	0.412310158691103	0.424061063612811	0.444402381606032	0.444302384684018	0.428517435678468	0.419127682606405	0.429321235763484	0.436583859672933	0.436963553833011	0.432175577995865	0.428292730674261	0.427636359208955	0.429045662079899	0.429961539556215	0.430291929460373	0.42959939369581	0.427852356010106	0.425638049018635	0.423916697760604	0.42280257029286	0.421592309177614	0.422423151283373	0.423542712896445	0.423133051848955	0.425388178696471	0.425256671332808	0.421711783166795	0.421985244916052	0.424332853364383	0.427147432276053	0.428369475483844	0.424883516938721	0.420085966062823	0.417721622591687	0.417496875949854	0.419815171782685	0.423386835255716	0.424545353447371	0.424161752555791	0.422459531146384	0.419841751864874	0.4195889224487
B	Anopheles	arabiensis	f	12	0.234824514136587	0.254310138414826	0.193619443982658	0.236473249624257	0.24789786211292	0.224945845011633	0.228084153571324	0.26089624820987	0.277364847846056	0.2508279162269	0.245611012256774	0.249232366088247	0.247281442232233	0.221429390508813	0.231794719872743	0.255345151980195	0.246655645145825	0.238955014108545	0.240725702260244	0.249877454007315	0.245812803399648	0.244154106898298	0.246826787987651	0.244609757037168	0.244629248123798	0.246092136900236	0.246300969417809	0.242884915011813	0.24125873126423	0.243938918937149	0.248021827351627	0.247571978038848	0.244925273081711	0.246798127259081	0.245632422953379	0.242742546056929	0.241267033518266	0.245615073145656	0.246079208091121	0.24165294280698	0.243121111595533	0.246961174527973	0.249064081677116	0.245761342265081	0.247164761196732
B	Anopheles	arabiensis	f	12	0.0363258998531155	0.0398481974011582	0.0167862317151763	0.0281127159520774	0.0453872385077429	0.0505239827822867	0.0315723285938697	0.0423864392260197	0.0526860533615343	0.0386260638869817	0.0498150903087632	0.0637668651211974	0.0651520492189377	0.0445728883360923	0.043572565746917	0.0556908446536552	0.0590095941836155	0.0572383827744195	0.0567341952018476	0.0591103284961928	0.0518385144142178	0.0483897453132134	0.0523869505556541	0.0595869504878041	0.0602164775395538	0.056434877521016	0.0536910627250415	0.0549563669712059	0.0571521831039791	0.0575636283736374	0.0544870625846874	0.0534175261353106	0.0552453806646153	0.0582519100440583	0.0595787896741592	0.0583378172605707	0.0554518222797267	0.0565498902201193	0.0591314505450493	0.0605402928360731	0.057367148100329	0.0565704017158027	0.0580204741921184	0.0588663976657926	0.0578559261606439
B	Anopheles	arabiensis	f	12	0.0107916989608023	0.0488345943324968	0.0224844998699852	0.0359097119337432	0.029330943292612	0.0197316102232318	0.0583405690487498	0.0578064765249262	0.0419681719701298	0.0403048426955944	0.0368523970373284	0.0397815862465293	0.0441232002758487	0.0242107737185999	0.0299113511489317	0.0472434029549602	0.0443356454760951	0.0416445259238741	0.0393987221317785	0.0373542961713858	0.0412658307081581	0.0391080420205517	0.0327046534888685	0.035211170763535	0.0419594407981659	0.0466327076753969	0.0442299574547058	0.0389012608460637	0.0366586525680844	0.0386463303808534	0.0360452848310701	0.0401861085615237	0.0471359158555785	0.0449214907013325	0.0398587600782805	0.0376265431230612	0.0411646937923553	0.0442720032396136	0.0457628137750133	0.0457378070870983	0.0456377668252625	0.0438925946576503	0.0424994938656445	0.0441674680764163	0.0424973184987901
B	Anopheles	arabiensis	f	12	0.297994215151338	0.33415521847268	0.304726311236018	0.30443034206128	0.308961780552256	0.310187266932134	0.307580602176998	0.311117880968731	0.317966972202788	0.322097468376923	0.307985620230768	0.307673802530221	0.319866310459795	0.299594146379521	0.296178450509023	0.307804179902008	0.315957278161259	0.316880511939828	0.314827163370513	0.314125332832155	0.317021887694271	0.315146249901097	0.309559491551548	0.309071609838916	0.30816594065908	0.305907591347093	0.303160372415449	0.304238970019434	0.307087541245913	0.309470949904595	0.310033341933463	0.308930337740833	0.305969940726511	0.301275236030282	0.30212846579367	0.306190364915264	0.309132493572695	0.305996135638575	0.306122745345149	0.310235810232067	0.306714887059016	0.305386619348557	0.306277063203144	0.305919660557617	0.302384573319074
B	Anopheles	arabiensis	f	12	0.185019751641457	0.176986314045305	0.124110195110178	0.158968042599493	0.158815644681851	0.135003218604281	0.161982617093214	0.169504920545474	0.161817174558761	0.153346557273282	0.149259649967212	0.152961584044644	0.158745253312453	0.148062752067086	0.150713554018257	0.164163350719728	0.174457203672393	0.170532051144354	0.165487288010321	0.167793515137529	0.166719205528007	0.163962186274521	0.160592823049279	0.156994791987512	0.163250929153591	0.171342263680934	0.170939502411424	0.165874821900305	0.163387949764646	0.166535328921429	0.171457923896267	0.171359751859378	0.167977493842975	0.167830114242592	0.168656330844655	0.169049357296205	0.168469586358689	0.169436067897387	0.169555283384839	0.168750117840171	0.170721848194848	0.168301854655063	0.16512117940839	0.167984963521083	0.168994212833758
B	Anopheles	arabiensis	f	12	0.119400935477415	0.146124513575486	0.11302223154981	0.129717626669864	0.153987600835419	0.164076272519017	0.148552644237946	0.149250348451733	0.163181911289538	0.175394377826953	0.146841597444311	0.138027612593654	0.153891301868	0.127529134137328	0.128384278818784	0.152453639192859	0.1704470849639	0.158300051226364	0.144754493947859	0.148892656035976	0.148304124584731	0.149226886006061	0.151187269153003	0.148157914666485	0.155333017489879	0.161020016651548	0.152777781471424	0.153037866100952	0.15688041120307	0.159649860069123	0.161607456468322	0.160514973875793	0.157320231148964	0.154874197752166	0.153411596145908	0.151722254029348	0.14947929632417	0.150521987664635	0.154294693856232	0.158214612242502	0.156417875648792	0.155639252813557	0.155545560535169	0.153435538762314	0.150187473484003
B	Anopheles	arabiensis	f	12	0.211869234343161	0.168201719464303	0.179476507480467	0.214076349047523	0.214762073328267	0.199327650723443	0.220812626824555	0.221277056977523	0.212798912211256	0.212425474060115	0.216513258079252	0.210221094311581	0.196216850355001	0.198160110040666	0.2066520523898	0.211563702700357	0.205164090272444	0.212276397918765	0.213821072533058	0.201344674397458	0.20669279958322	0.211928877151781	0.209213765406918	0.198248545055163	0.207646195356161	0.21826401620884	0.207112694577163	0.201023872732263	0.206348609291696	0.217099668261875	0.206456434497396	0.200766661846094	0.20493906139818	0.212489953235286	0.204532491578111	0.198002042766127	0.206896011174922	0.207913258155201	0.206531444700385	0.206458252521075	0.20873850987567	0.205107892959961	0.200393014398459	0.203355366947637	0.204246656348479
B	Anopheles	arabiensis	f	12	0.0579607705288671	0.0831129090345929	0.0748532940477741	0.086791318999633	0.0674722481782883	0.0355940002445084	0.0432051423469205	0.0722672209499329	0.0883352474777489	0.0720140632375705	0.0548342312519121	0.0497940716050166	0.05616283233518	0.061068241211472	0.0590764281271343	0.0576349587434902	0.0671963792015212	0.0780186855877507	0.0819478279986112	0.0767051384217475	0.0732769438124684	0.0696518853127261	0.0668607852566386	0.0682519018506176	0.0697062420724965	0.0708427056181206	0.0715140737049394	0.0663891971183463	0.0623906311750775	0.0634201504538364	0.0663775127869148	0.0705794032971763	0.0729294811875907	0.0691989863491736	0.0647924213851961	0.0656009403153775	0.0728744143489434	0.0709959623029487	0.0678403921057089	0.067373746405693	0.0681110758727387	0.0674994138136288	0.0663808941512578	0.0667693783881358	0.0668089872131291
B	Anopheles	arabiensis	f	12	0.125681417700701	0.151917132480281	0.118369539267946	0.13751756450989	0.142592661680264	0.127247751065779	0.114554017507603	0.120575943756655	0.132604189534841	0.135741187844845	0.116578770750961	0.116290366141117	0.132884245975053	0.10780653225738	0.112256174296577	0.130261717905453	0.122276303965895	0.120352701386802	0.120774073031793	0.119696009984031	0.125349086731497	0.124480150544254	0.118709204934034	0.121880046839973	0.130122846576717	0.130564776866018	0.115608933106496	0.119285593059414	0.124317983159157	0.121129550720979	0.120926919590779	0.122552031479979	0.123340551697075	0.119698071340229	0.11822930051466	0.120492122120243	0.124923087477514	0.121872162746505	0.121260559351963	0.124830263318049	0.122504996065794	0.122734902736193	0.123940450055018	0.121491130711505	0.119711295770069
B	Anopheles	arabiensis	f	12	0.370273719915981	0.390444146333488	0.378140674557759	0.390925628754354	0.385481719615775	0.365123241886778	0.35602700346289	0.374340987480713	0.389411996813581	0.378528740253006	0.366621068192632	0.367809897668598	0.375968670996222	0.359546078850796	0.361867668417178	0.370952332867623	0.361442713253341	0.370851284629382	0.38249781123797	0.382698407072495	0.383208153196643	0.377653503404891	0.369503502065699	0.370135395943633	0.377717418944524	0.381948870948913	0.375179509536573	0.377281641865295	0.377827234986398	0.373109448457796	0.375962329775518	0.378771850799971	0.379962163939572	0.380611434610487	0.378443929153213	0.375914208740647	0.375667938376335	0.378175576649155	0.379163375624502	0.377614201467786	0.376693694000837	0.375692374472034	0.375485231248756	0.377099236442267	0.376969886676638
B	Anopheles	arabiensis	f	12	0.108189300719732	0.127141203831461	0.116950957421362	0.158024561970722	0.146564194958761	0.11034915832274	0.138604567121293	0.156691414954086	0.163090018387847	0.164708137099737	0.143518239769402	0.140121615259108	0.156451714326459	0.146349931299479	0.149842992864347	0.159912124009337	0.156924034172306	0.15503350023272	0.156616691522056	0.158777237873809	0.147465482584477	0.142253371828988	0.146178805181659	0.148679543233295	0.150930552914396	0.151105872635158	0.147782159640672	0.142385970178594	0.142983133162797	0.150579392354802	0.153367571496599	0.152166523479536	0.149926612907229	0.151003549537688	0.148349341201149	0.145484671674634	0.146256322589543	0.148217820144345	0.150767380686758	0.152651570648568	0.151184254990739	0.149171469540292	0.148521622418977	0.150387324466834	0.150120786491989
B	Anopheles	arabiensis	f	12	0.149205159524682	0.151000940080942	0.138821037375754	0.141652964248152	0.134508121195132	0.125895779523857	0.139915630110363	0.154392731335849	0.153757134655374	0.134642388464744	0.129648597091258	0.134894240592031	0.142528339120776	0.14135539908186	0.14360967224986	0.149278676758423	0.153831838379482	0.149732760939727	0.143805060333746	0.141631366574206	0.140909603077768	0.139305280568314	0.137911128497654	0.140645139516545	0.143127302539143	0.144908988057448	0.145996052559683	0.14161561575114	0.142157427705689	0.149620130861681	0.149159869031423	0.146477440072323	0.144669839585214	0.145877574924837	0.14558403723538	0.144795540381167	0.145500543248505	0.149826818477249	0.15275133800346	0.152003433457973	0.14834189722155	0.145648308128128	0.145385817529403	0.147466885972716	0.146129704981849
B	Anopheles	arabiensis	f	12	0.19407493758656	0.219727578336713	0.218938553695343	0.179495563451889	0.168188779840026	0.188755057862871	0.213008879452704	0.193327994789362	0.177092710826455	0.200589644343419	0.20993793764887	0.20388003695012	0.189029889767116	0.176233754497214	0.173187097498217	0.178864164020574	0.187944929781609	0.194806498193735	0.191873602973012	0.180958441854539	0.18819079556681	0.187799061620417	0.178463731729862	0.178630521636652	0.186679403114581	0.190338027769103	0.180645906193083	0.183345548033498	0.189034231880092	0.189549747426937	0.182430613486836	0.183021713978897	0.187884519960695	0.183800798500523	0.182016299800092	0.184118222764386	0.188003343975304	0.183992891482888	0.183925717084791	0.189106788733735	0.185859482970753	0.183030243427734	0.182918217981209	0.185047915451733	0.181897200419795
B	Anopheles	arabiensis	f	12	0.191811541601083	0.195492496645595	0.160620702709	0.18943395184843	0.216545735969846	0.219464730824799	0.197632624830509	0.212475468890973	0.233692360166887	0.230975926431157	0.221025894808711	0.229451184586546	0.244863766421422	0.205480723564601	0.197603997364758	0.217599724693752	0.231399341363244	0.225483948255771	0.222395644115303	0.232756303229033	0.224926537820002	0.218067985893855	0.218537452023923	0.222472432947044	0.222758770700343	0.22005130441889	0.217450969622924	0.217795582225374	0.218654525013112	0.218280775312126	0.216239034784741	0.218215964426121	0.222308685747408	0.222425626380209	0.221603077635837	0.218177499898774	0.212670354800245	0.217244391695088	0.220979362055038	0.219360279000087	0.21576631839678	0.217999086400851	0.222183439355542	0.220427083342416	0.217453187566983
B	Anopheles	arabiensis	f	12	0.218381396710087	0.254249952840582	0.210082742194883	0.180826376031099	0.203105564336392	0.235011352025915	0.198943687819579	0.208134879785981	0.232047315518347	0.229355407615533	0.191993598007454	0.193369423431647	0.231163190023741	0.209915757129533	0.202898198158208	0.215736352632139	0.230117476567668	0.215010242061655	0.200255709025992	0.207441807808977	0.221174697254528	0.22038090170534	0.210528100002721	0.219552972529174	0.219084237708213	0.212415308839932	0.210191743786567	0.218244492393455	0.220499424359969	0.21250147556899	0.213414029790006	0.218094124492425	0.220776298770514	0.21498155604298	0.212011836330522	0.211534730692861	0.211533568980612	0.212370894602557	0.215370804257897	0.218772400458523	0.21595389716267	0.213882860609543	0.213703193965042	0.21422360843852	0.212157688873651
B	Anopheles	arabiensis	f	12	0.119948140734466	0.10475171099139	0.0594543547026173	0.117463847152351	0.13194206848443	0.104163832572213	0.106596707198627	0.119335832049023	0.126881116234142	0.119685181300999	0.0996610070749702	0.100143816244596	0.119123831059917	0.111923473817648	0.112121769718543	0.120757176871421	0.127380959078157	0.113863290912058	0.103392438685162	0.109835195116227	0.111387039625046	0.111091736458934	0.110473263642933	0.110027283485079	0.108950305208188	0.109448413781952	0.112392725801579	0.106222272583919	0.103851378613379	0.109943705035282	0.11131564271362	0.110710884871525	0.109713556256814	0.109744008965551	0.110593257924045	0.109630697006099	0.106823381703131	0.114691333825446	0.118603825598988	0.114952023265367	0.115206719692005	0.114356780467452	0.112789141397939	0.112605549182312	0.115285399993249
B	Anopheles	arabiensis	f	12	0.0658374575636722	0.067651429464665	0.0431791085772642	0.0700372174260848	0.0802539521331344	0.072928414774473	0.0790514929638318	0.083913982606972	0.0892124128580207	0.0949389262271992	0.0797247294589314	0.0770844065935686	0.0886367641572694	0.0749610807635454	0.0750604682782339	0.0848007572244621	0.0866405234806341	0.0780701394320044	0.0743596086767143	0.0819308517199715	0.0805017687057175	0.0725909659900333	0.0657001967625793	0.0717197172667284	0.0746790636449239	0.0765935452386872	0.081156510952101	0.0726541972433305	0.0690000271422758	0.0771324036203968	0.0808513526612347	0.0773718817589861	0.0727317247742517	0.0779036987267698	0.0772216796133059	0.0735749648938629	0.0726959373789188	0.0778157694315583	0.0822819154420568	0.0821371376214342	0.0757591912726136	0.072953678003187	0.0742253502880498	0.0761462610788031	0.0748393400748019
B	Anopheles	arabiensis	f	12	0.387228145078821	0.407814934568428	0.394176072626483	0.402406630612089	0.414355717112207	0.418425034445845	0.406421906651916	0.400205967211356	0.399809003319656	0.399881071326234	0.38892541026855	0.387220882981221	0.394764941316249	0.385711066577783	0.383816220026697	0.388565671163835	0.391828263558416	0.394403472041408	0.392718177167415	0.387488845914359	0.391744312513924	0.392673371070878	0.386608460868989	0.376878225078378	0.383472886589338	0.391785291637198	0.384483236823632	0.382142516338066	0.383832618013173	0.385897282770728	0.381817477610619	0.382836302258316	0.386727130374179	0.384203086026991	0.378127051083731	0.375713397743495	0.38078599620263	0.381686252793328	0.38214952422836	0.382520626419405	0.37725994754765	0.374060893295593	0.374696465845934	0.37819726728703	0.378865118883321
B	Anopheles	arabiensis	f	12	0.122749228538071	0.132944153872485	0.102153767166623	0.123055388807388	0.125988017611791	0.119735178835643	0.148985955430535	0.14728033643365	0.136809904519831	0.14061176673715	0.131031761278309	0.129725140978319	0.137757141089398	0.128976987766748	0.128563497496376	0.135393071330533	0.140334046383087	0.147427287885429	0.147818871387997	0.139056781712548	0.137062495492131	0.139589210170417	0.141421805149427	0.134410547593875	0.136876426539143	0.141920854273747	0.138921162343941	0.133690703282842	0.13504989059368	0.142698670696444	0.139309401603477	0.135140735263379	0.134805072769345	0.13994964098403	0.13406355847506	0.129619910886378	0.136550177583522	0.133144456889717	0.133981171868556	0.141554538338629	0.141062101781335	0.138164566200252	0.13589759319209	0.13645919527039	0.138065489219293
B	Anopheles	arabiensis	f	12	0.0933649402876846	0.098216442778557	0.0499417355991419	0.0558380999537159	0.0716031590897918	0.0742245399391913	0.0524735156449665	0.0691667435525723	0.0900721850279797	0.084320822780411	0.0854661396567418	0.0905015270751869	0.0907870779314366	0.0674023861763081	0.0758528109719428	0.0945002593152457	0.0819281100669976	0.079362021611482	0.0857813936485055	0.0917379364316053	0.0782540431156433	0.0735825174256158	0.0806762865193825	0.0817242745779282	0.0824613242087065	0.0814411600192519	0.0773898689549068	0.0774312352859281	0.0802780811469991	0.0832746102946183	0.0824309308905587	0.0816138841685218	0.0821410233592735	0.0838911060093478	0.0814298892245791	0.0787450244105744	0.0802228618163238	0.0858899833168508	0.0870552242097456	0.082798399093777	0.0822942894529361	0.0837000420896624	0.0851894108787748	0.0847299240008288	0.082083176249118
B	Anopheles	arabiensis	f	12	0.0838790096973501	0.0949138145704707	0.126471254579111	0.119552095977978	0.0946539860903029	0.077790453646354	0.0965569248263176	0.104750649892934	0.107034947666507	0.111892642942148	0.104954165295536	0.10166831582584	0.102580996287148	0.0869931732766463	0.09222796367247	0.10487481541277	0.0984174540744393	0.0977940583670791	0.0992649964425494	0.0993853674647283	0.105437999125267	0.10977533313094	0.106647438611553	0.0913443834563299	0.0967084440688514	0.103851751875928	0.0901072350258876	0.0901054178031633	0.0994477650809746	0.108023439795604	0.0992861500297755	0.0979276485723287	0.104001843009558	0.104678008517766	0.100516162681494	0.0992911242875025	0.104949125517602	0.101265735829819	0.097560241533841	0.0983050174301588	0.101633949069892	0.102591672315635	0.100609881893132	0.0973754422238608	0.0980357410940313
B	Anopheles	arabiensis	f	12	0.199817727991717	0.216965797086328	0.238568803535553	0.234130066405063	0.225412666524101	0.221404656366784	0.225078929632811	0.256576482615751	0.278395037895846	0.262367416230543	0.230803189931543	0.226222057881611	0.245191600256819	0.230104393836248	0.227350048421856	0.23383183098521	0.232801192172074	0.240016971989648	0.242429878008914	0.233896692309255	0.233578631318415	0.23325059840376	0.232071917342075	0.235100151395863	0.237970095297108	0.237983872065707	0.23441359559715	0.233401114826706	0.237302517155186	0.242976766517154	0.236933178184973	0.235689384409444	0.240016451829079	0.242350595395605	0.23851490585441	0.236040420170493	0.240173429696814	0.238455266979152	0.238288352900504	0.241021919418524	0.238841912133189	0.239339635097502	0.240633925115216	0.237938113957939	0.235241321732162
B	Anopheles	arabiensis	f	12	0.139964254415766	0.178030257844786	0.201327811169727	0.20038989286316	0.197154992456855	0.191572183184941	0.173384027238944	0.172348080188704	0.183585927187336	0.194820104631679	0.182108632791664	0.181423876780945	0.193675684411083	0.172779886164654	0.174851255769256	0.19340448201007	0.201946844163692	0.196560277005984	0.190304521167939	0.191227991689378	0.188681700392608	0.187443089077434	0.188320747959707	0.188909231679714	0.189310460611486	0.187340598499497	0.182186029495175	0.182699619097172	0.18492823922737	0.186446124515935	0.189981873162439	0.191057422038729	0.189790603403113	0.188682807381365	0.186297320519411	0.183608287161457	0.182463231159853	0.187125730260062	0.189325968071055	0.187275985618837	0.188137425930078	0.186156219264775	0.183742772196305	0.185643899169394	0.186934491426568
B	Anopheles	arabiensis	f	12	0.120322665571713	0.174316956456582	0.155721644013816	0.136798284318104	0.141315203642604	0.157663943618247	0.156700217682937	0.152184211147249	0.155437064937018	0.168501317641478	0.157862452973186	0.158936269522963	0.172707940548044	0.154332297022892	0.14786468608066	0.156125183834575	0.166941344679986	0.163590767278098	0.158868955241969	0.161543939969852	0.160737004387676	0.1582461319684	0.155094961463653	0.151453804124381	0.161877691931536	0.170856437339833	0.162081508758483	0.158595838368332	0.159943020271989	0.162647806388208	0.160875947345206	0.159872809592831	0.160297810342579	0.160581564096352	0.161853313678513	0.161632919952793	0.158803999810484	0.159545747588079	0.161601812861737	0.163173415487983	0.163276632396214	0.161612143683152	0.160255132293281	0.161625873728888	0.159293717773872
B	Anopheles	arabiensis	f	12	0.148401185451632	0.162363441684799	0.108585782631277	0.129662242960772	0.114593078456636	0.0818997445321803	0.111296321199471	0.15164429292579	0.16737395447887	0.146725526287388	0.141286915436183	0.141817798952613	0.140052104765517	0.130691146113322	0.130619497483244	0.137713637356415	0.142937249980076	0.138770199989515	0.135706810184341	0.139672333985568	0.139331735629978	0.140653676694317	0.143090848587112	0.1407214814722	0.145074280312817	0.147960738746823	0.140506834302135	0.138643335674853	0.13688566085895	0.133942375605908	0.139687010929479	0.143340944777357	0.143978186882215	0.145396197330166	0.143112311444444	0.139329219497845	0.137813346206851	0.144689285553856	0.147033039085012	0.142116823626332	0.14048635536655	0.142440033664637	0.144104440617974	0.140553216923485	0.140655815675847
B	Anopheles	arabiensis	f	12	0.0984427694145435	0.0972725196273153	0.110675704567016	0.135082026029556	0.13472754678243	0.127720086176002	0.156261341784696	0.152859023319015	0.1455808164229	0.159563761005577	0.1523665602256	0.138187028969792	0.131002416083006	0.146070190248504	0.150959873030177	0.148755182916353	0.153186427188074	0.153825841659674	0.15434511336021	0.156933778944648	0.156250809910299	0.153959527312528	0.151136476430754	0.148260141440133	0.152128036537928	0.156069003581351	0.152394208122794	0.146384391373437	0.148974733671032	0.159501197248744	0.154950198204181	0.154320914146176	0.157541653120998	0.155147378084851	0.153167908905717	0.152400471797389	0.152729766622198	0.154531510106269	0.155489882336355	0.15513953146247	0.155697891163644	0.153073968754579	0.150833469477596	0.154445361370532	0.154749834057261
B	Anopheles	arabiensis	f	12	0.0930878491844108	0.119675877843339	0.148031071855728	0.135854803689334	0.129063753919514	0.133513339761819	0.135167671461376	0.125403906820697	0.117582715050187	0.122380813110973	0.133863434859634	0.128540915494447	0.11230926753607	0.12869858429474	0.131457908699932	0.120849207055356	0.113217561397827	0.123804355928634	0.127614644536158	0.114253458930102	0.123030233693623	0.129862342374597	0.125929066067018	0.114176103684915	0.123457315928998	0.13239561140464	0.117174816651147	0.116189891778962	0.124354677277824	0.131838604906358	0.124839184242508	0.126015231153419	0.133605347056109	0.132915841969122	0.125203856762583	0.120470049861264	0.125256376788284	0.126906265836328	0.127513401573614	0.128583991277609	0.130661208283974	0.128292289465194	0.124710819849489	0.125879907821558	0.126707363815972
B	Anopheles	arabiensis	f	12	0.097661347524426	0.103323063709835	0.0346571711768707	0.0580105802039173	0.0715144229624961	0.0646917792215581	0.0708533547344899	0.0873606005759443	0.0932536951697479	0.0771342355920382	0.0675651199626239	0.0728358269004598	0.0839884229777007	0.0712160096447003	0.0672973939707412	0.0693276705793533	0.0648351081920298	0.0712051741133634	0.0788128225175689	0.0794328104332207	0.0766546611200802	0.0728748955921355	0.0691510565809881	0.0651354227354616	0.0716331685968735	0.0783994244205487	0.0742647589621947	0.0745193907751902	0.0757766245989627	0.0754159882813835	0.0746827904560728	0.074657453759991	0.0747572729284132	0.0736104430062657	0.0751151041323288	0.0762951846345571	0.075053199876447	0.077994698173664	0.0795544864099265	0.077843915313597	0.0756072858336813	0.0764347743173251	0.0779110667904585	0.075819030626972	0.0762474182572757
B	Anopheles	arabiensis	f	12	0.273837577670914	0.28394862819315	0.240978067085218	0.264711294913901	0.262828150301844	0.242991694557051	0.259903389829161	0.265578420082941	0.263224663240915	0.259872970403347	0.2397608247354	0.23888651824895	0.25698551861253	0.249695180936587	0.24490938553192	0.242078412332439	0.233966111977914	0.237833697324372	0.248222840601804	0.256280116324806	0.251325614261954	0.252647134833233	0.258863465986232	0.251524512130127	0.24918723214508	0.250651426433058	0.250591777977156	0.250369179732332	0.251425502102133	0.252970504411665	0.249380765621872	0.249972881625593	0.252270595453759	0.247833226948125	0.243871118695248	0.243586941352743	0.247258396332782	0.24730009816049	0.248024489549084	0.250308720039775	0.249762087066567	0.250506591097373	0.251528308500709	0.250161173983546	0.24741460694465
B	Anopheles	arabiensis	f	12	0.105384381017273	0.102393005934545	0.0752499047147117	0.0989556851143666	0.105305200432656	0.0982015503709659	0.115375639814081	0.123290647487917	0.116931114111005	0.100059615935607	0.0891163663264365	0.0934011156052482	0.102518611234091	0.0794761418205769	0.0807004422645323	0.0963008777847376	0.0970004730757554	0.0983222503062074	0.0998814865044063	0.0996659558263243	0.095626055414516	0.0934977712419882	0.0941001422819213	0.0941045171917999	0.0976726488054718	0.0993737276660688	0.0943524949291328	0.0940824145791745	0.0944010660939463	0.0932683481891296	0.09430645301443	0.0992802031298971	0.103335348923158	0.0980547875615434	0.0924392157376033	0.0907715273695178	0.0942664122845635	0.0973416197007885	0.0971980077459766	0.0952081218048773	0.0985733380430273	0.0996455590792158	0.0983294039280098	0.0971841512289488	0.0955176149955209
B	Anopheles	arabiensis	f	12	0.0937528104627094	0.116708760002895	0.106593478627998	0.130559294340856	0.123640769341867	0.101745175667429	0.118383083888803	0.124549568779163	0.125327561402707	0.129273873296447	0.120256960223753	0.119731834972517	0.128441515060368	0.120850007949448	0.116098839857223	0.117914293507985	0.124133452589698	0.12661451861914	0.126353807762013	0.124663302945739	0.120023337498123	0.113219159563872	0.109561975700561	0.118158112817825	0.124461806067639	0.124133168855568	0.117930496359019	0.11690649514693	0.11638875498003	0.114137256603319	0.114629343767334	0.114066393123163	0.113509318250776	0.116338015321098	0.117641862594768	0.117401805950094	0.116793497593311	0.117938139213407	0.118320102226496	0.117427077316265	0.117509476354653	0.117719549025502	0.117806323640377	0.117572234376466	0.115235137855224
B	Anopheles	arabiensis	f	12	0.168038942396829	0.16492394909198	0.15385481314428	0.206608359448844	0.209427824877915	0.177343975559242	0.186570952037639	0.19728736803179	0.192451903582044	0.171447577621496	0.181078656147795	0.195012681374824	0.195969223397077	0.17449270693226	0.17809018574224	0.193007484097337	0.188044465263447	0.184531308936256	0.184125591186191	0.185054960096609	0.182230108974252	0.184868991526476	0.18911240223535	0.180078997129776	0.179834552410239	0.184220419967922	0.183368339691196	0.174344638678424	0.171173707898286	0.177426739893242	0.174921663603136	0.174822951532818	0.178179288306138	0.180845504074787	0.177076170874737	0.17454155958146	0.179129455446941	0.180869845835007	0.178949873923183	0.175527199015354	0.176697497579394	0.177017589822185	0.17584671033588	0.174419296984707	0.175398427046417
B	Anopheles	arabiensis	f	12	0.0868111988599801	0.112737533436965	0.142353152580368	0.150349953468262	0.128666856077626	0.112371783461852	0.15465888609091	0.166224917278346	0.16191092816778	0.164034566002771	0.152584651896822	0.149137651288043	0.156493731019499	0.153228787596972	0.165614935234232	0.178059067798815	0.16688556946619	0.172470933504792	0.181696240191025	0.182084213213877	0.179239921159829	0.182376819647202	0.185905641703209	0.171422322230411	0.180014628125608	0.192169581912491	0.182212475005308	0.180947607903384	0.185907098571181	0.190434677509868	0.18388175213297	0.181493055538037	0.185374564354993	0.190519525511072	0.189920470347447	0.186839600695869	0.185517510174828	0.185695660669265	0.18476378741675	0.18362215189823	0.189216628143158	0.186477004973003	0.180385499192502	0.182462035561278	0.184048531640349
B	Anopheles	arabiensis	f	12	0.292544091082891	0.309393155199812	0.283166493959401	0.286638518356722	0.282435031325748	0.27487547754128	0.287788570529703	0.309004621635952	0.315910716602449	0.298499034290329	0.290437788079832	0.299004959031743	0.310406034528814	0.28219431362841	0.281858043371942	0.299356738203313	0.301283329453739	0.301286655089282	0.2981081803623	0.292649888868944	0.295698479721409	0.294775948850763	0.290776465199458	0.2955659174436	0.300248211898795	0.301438862623139	0.298790618800861	0.299891336571558	0.30334261247804	0.305565431714909	0.298879300069374	0.301072180632191	0.30689719212212	0.299396125405606	0.297305619688057	0.29756300070348	0.295853144560895	0.299606418994721	0.301140508165235	0.298500307389212	0.297486196033751	0.29662881908341	0.296000073463008	0.296010000700055	0.296367734190833
B	Anopheles	arabiensis	f	12	0.117010270031768	0.134560209621292	0.082192905769189	0.0847595095003586	0.0954924020366519	0.101072690626887	0.104222842430577	0.116037019198281	0.123365059411387	0.116363447939343	0.106034130002427	0.106661907021355	0.116872942048261	0.117887726083067	0.116758032396318	0.117914293507985	0.124133452589698	0.127717907103238	0.122080839325515	0.109553961360974	0.113168677082846	0.120031438839888	0.122390307974785	0.116242633360846	0.11991825113337	0.124223729664436	0.117851551303777	0.120043126419573	0.121702134466634	0.119089110690685	0.122598698195992	0.123602362099949	0.121831830278877	0.121231893713281	0.121554691917837	0.120348718089873	0.117005374311142	0.119602720046957	0.122836591402409	0.123586311017639	0.121203046562237	0.121460844398922	0.123100999439455	0.122475332832274	0.122711356113716
B	Anopheles	arabiensis	f	12	0.215325769986141	0.24105572776163	0.219355513241729	0.212462959334014	0.209098280465352	0.204617447884147	0.197873452750875	0.209830644701124	0.217644820131683	0.205556617614333	0.205954904441218	0.211176885626928	0.212411482932357	0.197828565151444	0.203412597159796	0.215746464283335	0.209048050365069	0.214643651367795	0.221711452384661	0.219719097746859	0.209755027601185	0.21076124703643	0.219379899021815	0.213539971623457	0.216487843451046	0.221725138852877	0.21881641804478	0.218882158909478	0.219701283939941	0.219274272913848	0.217751369579867	0.215487272430583	0.214693117228032	0.218281297009751	0.21580928309824	0.214092337762678	0.219299866699251	0.223598391446308	0.223420773377483	0.220034281349588	0.221334815060728	0.218662572780261	0.214492879878758	0.214859468363781	0.215633718460567
B	Anopheles	arabiensis	f	12	0.258198434317465	0.266779642308547	0.286007249541593	0.310179131513051	0.310035049777621	0.299331219335854	0.31145801320634	0.311771869629624	0.304967270769955	0.299574147284678	0.293884172991901	0.301502904283919	0.312760045313561	0.285023443136214	0.278484183563904	0.293642683629722	0.309485244661498	0.308109130713707	0.299322855859883	0.29413526231031	0.297662963906646	0.293792535851109	0.285287627724948	0.290476858962714	0.292465012772839	0.290423009723107	0.288363737959479	0.293943222058953	0.296289831477471	0.291783493269363	0.292369341373597	0.294169712218761	0.295223990214423	0.294258281281415	0.295152194358729	0.293211699366708	0.286500944511178	0.289743915335675	0.292094741776798	0.289852735876311	0.2892786318381	0.288506959282185	0.289264105585146	0.293490745174161	0.290664285642956
B	Anopheles	arabiensis	f	12	0.296557345421845	0.293245677656368	0.230860436348484	0.268724307172957	0.286367899347924	0.273806355526805	0.27421111448091	0.283462415089772	0.284245797529376	0.268858513938472	0.272564731188811	0.282458290854438	0.287289890145912	0.277706141789758	0.270443165564291	0.269264756790098	0.272896216578189	0.279903204189648	0.282619251105683	0.277384036437548	0.270462555637548	0.267716063225458	0.270555468361161	0.276696964301021	0.279220900102472	0.276890742958044	0.271463957538315	0.269615317923937	0.269828251080432	0.270788021679919	0.273415417754272	0.271634574591751	0.268566174382672	0.272062277054947	0.272621346414504	0.271417934514689	0.271050403722997	0.271537961727842	0.272770395795561	0.273780215149275	0.272039301263839	0.271527505266832	0.271880143514159	0.271258760929934	0.270912154659574
B	Anopheles	arabiensis	f	14	0.201912816509224	0.215198429138676	0.200090469062646	0.179055724223666	0.16697969606673	0.169026123175806	0.18529881584024	0.179180850510865	0.172279517250504	0.183383864696583	0.177862696152208	0.17454387346642	0.17871369254812	0.180757172323066	0.172100234635445	0.164291213011309	0.173151877158474	0.186346122303163	0.187084155210399	0.17196714657715	0.172248916998466	0.174667683576678	0.175031575900301	0.176295384820826	0.175623177219163	0.176058461337705	0.179924916577135	0.175542073426645	0.175842205074881	0.183493278572904	0.179565819720231	0.176220989097606	0.175571502223016	0.17489767418708	0.177135525772837	0.180757974679016	0.183092235662962	0.180000195893573	0.176309017068887	0.174642279430386	0.174597545646683	0.177287325125587	0.179317723751016	0.176255222006812	0.172840011274849
B	Anopheles	arabiensis	f	14	0.0586184947711207	0.0822536618497069	0.0755928763534825	0.0833510788191759	0.093313213677969	0.0937248106588982	0.0736562661594203	0.071659714036996	0.0802127464029816	0.0857082707823702	0.0876236132630728	0.0891795540338726	0.0904440204284696	0.0867766446134369	0.0867610688183382	0.0866604752092136	0.0804988896808831	0.0871060027737689	0.0891616435359757	0.0788646809960147	0.0845418712674526	0.0853236898479608	0.0819440585679422	0.0926432478497902	0.0910411116011344	0.0855772525008089	0.0899076782395786	0.0907757573636454	0.0879364472894095	0.0847798470467534	0.0912427163427117	0.0920755685613178	0.0882857108216749	0.0894214087674233	0.0915888261475446	0.0911669234662762	0.0869641761118458	0.0869736160439391	0.0865438143041499	0.0844763979559103	0.084350623132163	0.0869854480891024	0.0905435484497514	0.0919452465309805	0.0880135089152343
B	Anopheles	arabiensis	f	14	0.0785104876062427	0.0886790227967664	0.0814885021500063	0.0536462624687304	0.0591544658330754	0.0786146599467124	0.0604557435728198	0.0484578654389485	0.0538493287543734	0.0724800764743438	0.069100491517576	0.0659882387807195	0.0696179645322504	0.0680126594710113	0.0584116240749772	0.0498297244289962	0.0531638694350482	0.0572800317519479	0.0608116708403775	0.0636807417427279	0.0675189166881884	0.0593119332369142	0.0492259072313803	0.0665207819835173	0.0612823708905567	0.0504308860426242	0.0609344885865246	0.0685623152080101	0.065755202268308	0.0557196060984608	0.058813727288857	0.0647813836034804	0.0658149707784732	0.0558128901441222	0.0573833809685893	0.0617525133414796	0.05870340762497	0.0553105921143829	0.0551019465665271	0.0566919137578063	0.0514883112067585	0.0531428401727754	0.0574536442211037	0.0545832236131417	0.0539901442721531
B	Anopheles	arabiensis	f	14	0.0350482741906794	0.0792439336108724	0.0707120640886231	0.0604250066317732	0.0747881704248281	0.0889122828105419	0.0558732126731897	0.0499048406968923	0.0614222950057645	0.068095244625207	0.0628591405801666	0.0610002014655083	0.0649602562510082	0.0629047448956191	0.0585490417673324	0.0564785980080638	0.0597428734740406	0.0531525137657817	0.0478414031154691	0.0521524361153128	0.0613529330789831	0.0596828541082275	0.0530810385062078	0.0652897500885031	0.0616232689791878	0.0537637675274526	0.0598393527268729	0.0589803660447595	0.0550473442243389	0.0534413924544213	0.0612861971091969	0.0643748934362498	0.0593203462967007	0.0494533604170297	0.0540093276450097	0.0594694757733022	0.0537561825172832	0.0547196161875966	0.0563667705878548	0.0554449617647491	0.0523339102513272	0.0550441305322527	0.0591920505682112	0.0563744139583747	0.0527374722630437
B	Anopheles	arabiensis	f	14	0.193392844469358	0.204411869044599	0.210125910079431	0.167451191316181	0.189806786284939	0.230947182700899	0.175154575161693	0.160773355551233	0.186829614196341	0.218140532354694	0.195569653130892	0.178035527571102	0.183329521476225	0.184565391043293	0.180079348848818	0.179911686770319	0.194869664635403	0.197977104865304	0.190782754874096	0.182340404346214	0.194334311035405	0.194952967603013	0.184784018413002	0.190350959667653	0.188296753192159	0.184179254649685	0.187709198122945	0.187129351843995	0.185580458448182	0.185646305841827	0.187162687309117	0.192164868118837	0.194205863689258	0.183269654162153	0.18445009757156	0.188492741829091	0.18505015619665	0.184818643808779	0.186898615021781	0.188474171014415	0.183551419792289	0.184627837257038	0.189280223207231	0.189605198755841	0.1850009244433
B	Anopheles	arabiensis	f	14	0.129675512959577	0.126533128373279	0.0982617275305604	0.0806020294358339	0.112346380083842	0.149325724312513	0.113520719200845	0.0921571518011167	0.0956328486785678	0.111601179449754	0.103815998350223	0.102049775805453	0.111372022924279	0.107975862581458	0.099587396973883	0.0982767820589242	0.112523103007848	0.101578081633863	0.0909542957469841	0.0996375533897237	0.113584614983122	0.105238937792852	0.0877214668029385	0.10722600618181	0.109533260057049	0.102495129296704	0.105935636970255	0.109362939432799	0.108433880226332	0.104030191707473	0.105659114281874	0.108987181754962	0.108628597371078	0.0992651115869939	0.101481005962916	0.107574568580055	0.10776028454848	0.104998645412278	0.104337275237642	0.105892800816929	0.10270013807063	0.104734767195005	0.108874991234429	0.107507467877722	0.101681151416184
B	Anopheles	arabiensis	f	14	0.0776075745894467	0.0596406638507121	0.0380300284555071	0.064524450922867	0.084808303345574	0.087380191504899	0.0819353087043109	0.0757909083641745	0.0697243355357802	0.0653213277851041	0.0769088876747809	0.0824510289308173	0.073951303574659	0.0537717734004421	0.0544613820118872	0.0622552077345011	0.0508811199614816	0.0556458053676163	0.0652456622372018	0.0672552603367288	0.0591068593952751	0.0552603776040746	0.0581083323825333	0.0605657136549068	0.054980660944489	0.0558493590740593	0.0745596599654665	0.0686472228383094	0.0602387137649004	0.0624407910199574	0.0668573389957847	0.067784898897671	0.0629298182596677	0.0530165935336055	0.0549851090533443	0.058974093181715	0.0560921781647385	0.0621839252699897	0.0652273762214273	0.0610768806902852	0.0550791510125486	0.0596427666762306	0.0666627797754473	0.0615122183953281	0.0583071559970417
B	Anopheles	arabiensis	f	14	0.193919559333737	0.20946569613542	0.194690327675373	0.171158471143751	0.180683795922773	0.202864813577234	0.190376294199835	0.173563404000745	0.169064193096518	0.180373418770638	0.174247954789364	0.175690671419956	0.18804729700392	0.190808842589116	0.176187354429151	0.162185230099244	0.171452655638663	0.178782576627444	0.180580874721901	0.177632038534235	0.174618416736208	0.169206588048311	0.167683715611788	0.18370393860696	0.185312239520374	0.18068185533264	0.184437495388568	0.180650590695895	0.176646948426227	0.17751002329971	0.183670353327978	0.183702006893597	0.178873582288369	0.177699918215087	0.185275190688495	0.188818770801412	0.179901576191548	0.178854562451819	0.181444227132137	0.18345953120877	0.181098775731334	0.18192965834667	0.184833922466548	0.185375945617238	0.181215695378623
B	Anopheles	arabiensis	f	14	0.119215724403622	0.112796403397366	0.0867903936984883	0.108443350541354	0.124074351847481	0.122942753860878	0.115190381437298	0.104662960519616	0.105768544109007	0.12107114607969	0.102815055576377	0.100531954240416	0.11824532982279	0.106367624031318	0.100264503831654	0.102147972321923	0.1023611148903	0.092928807193326	0.0883523261786487	0.0966522687872633	0.104072389136208	0.10271954346204	0.0984082788567904	0.108333013057524	0.106201153754321	0.0998925146589828	0.103409234554452	0.110691058514581	0.110745217216236	0.102155818844266	0.100139234127909	0.102208337588442	0.102360667771647	0.0931849125887382	0.0986046047611595	0.103542911772332	0.0958284743975498	0.103884118642517	0.107729739552922	0.101459909436992	0.0982697095495805	0.0997260869801331	0.101760770689659	0.0985681866446513	0.0987715695144849
B	Anopheles	arabiensis	f	14	0.145658273639734	0.137995096678141	0.109058715526956	0.0903627777606749	0.121073056309054	0.156980155074906	0.119974101191397	0.108470638190785	0.116063188026497	0.119254457788928	0.108526624336401	0.10761388172968	0.115907696257855	0.104301729128241	0.0919629863914609	0.0932512115611056	0.11437077495452	0.110871102091535	0.101934224114467	0.103619748550944	0.104297509953085	0.103264062443654	0.104068634439346	0.114164854381442	0.107984405820566	0.0994871680712612	0.107444810430765	0.111532463729907	0.112125074656686	0.111045388012834	0.109591338049818	0.108045389848209	0.107073844681245	0.107387796709747	0.106155465674967	0.103678056244236	0.10173628792314	0.106063353969	0.107637324911252	0.103989401466675	0.100807357652394	0.101852998224808	0.10427269063885	0.102927616404355	0.102225447657601
B	Anopheles	arabiensis	f	14	0.160952299148604	0.159102749039906	0.109479794810579	0.126756878100489	0.141527704297905	0.138500780204182	0.129034531372645	0.126800968889198	0.134952484658273	0.147971136347839	0.136670258083921	0.132552546170455	0.13907342992274	0.125944935676789	0.118671412691899	0.120775619013852	0.126311338397613	0.122150787412564	0.122900881341703	0.134959906769178	0.136142243763689	0.129439628925723	0.124849044691322	0.138577811868539	0.133271532583529	0.124957752631823	0.135957625470032	0.136194911760403	0.132403311288201	0.131162955758495	0.136219349124788	0.132942308271199	0.124441919510906	0.123475046907056	0.126091423144161	0.126752815432294	0.123594473633146	0.131231161261717	0.134235617476987	0.129240039531942	0.12921700129093	0.13101327041843	0.131129416864699	0.126486834244338	0.126817363687011
B	Anopheles	arabiensis	f	14	0.267720481247057	0.27709662992742	0.259131787957759	0.244751780200284	0.264110036946895	0.290245005082133	0.272311602904146	0.246156483655521	0.24921879800671	0.288473833633187	0.260291711847073	0.245172086440639	0.262242041429225	0.261332746162272	0.252523207683333	0.245640375032115	0.249322370739281	0.25187874280288	0.252397562485321	0.252317297918928	0.257373851736366	0.250665847493538	0.238483761648743	0.245688131516711	0.249680658576896	0.251317652476535	0.255486334978788	0.255570268637665	0.252938103397391	0.250290905619441	0.252659663562609	0.254123790603397	0.251362166795541	0.243186112813749	0.247809608047636	0.253696106461311	0.249851395875092	0.249171612150624	0.248930160949074	0.247771269694812	0.246430787317605	0.248427955399119	0.251883080638045	0.252847953074005	0.25009758197451
B	Anopheles	arabiensis	f	14	0.100239717478616	0.0905513727000757	0.0860321414970274	0.0931118271440169	0.0997139710305165	0.104741535416136	0.112382144392134	0.0952595774754935	0.0945854524503014	0.13310688203706	0.119786739390389	0.105142062494223	0.106694711590678	0.103030746272259	0.095361569946464	0.0939332517879465	0.108041183221018	0.10801638349155	0.104060765030086	0.105301782789385	0.105825860207985	0.10545389591018	0.104755979561735	0.10501911739311	0.0986972244968648	0.0948630294457163	0.102931523842823	0.107482281823866	0.106108705217676	0.101973972569874	0.107376838570094	0.110067745846835	0.107148448672665	0.101040403724787	0.102654282680196	0.10411374809132	0.0992522388037161	0.103081100596902	0.104833413248764	0.101490758759083	0.100583168612487	0.102772627366456	0.104536892225821	0.101280921919188	0.0999474104772217
B	Anopheles	arabiensis	f	14	0.105453906254764	0.123047707978335	0.134216410743123	0.121702181927365	0.116948220595821	0.118742997171277	0.110558739183521	0.111707743825181	0.112750980397655	0.105142196218969	0.103286216172838	0.102991528761473	0.104600518876388	0.117716981541895	0.113195199695804	0.0978181990353316	0.091039380822828	0.0965134607970835	0.102960136587292	0.103711460934161	0.10931260853621	0.111705958038694	0.110123591718453	0.109544658709462	0.110673538773711	0.109731501316908	0.104077335745175	0.104713013237383	0.108234940468027	0.110952686943032	0.10982176395348	0.108298433248642	0.106668160551978	0.103794691253463	0.103632004425261	0.104553082946619	0.105132617695564	0.109965273475569	0.109677392888258	0.104024989510244	0.105036203844344	0.108109667806472	0.109388444140092	0.105836747052333	0.105824455651969
B	Anopheles	arabiensis	f	14	0.15111805126505	0.154507394372176	0.104416826341144	0.10232013253269	0.132034382773315	0.152332522754187	0.114698831588873	0.112315490112284	0.132980285441968	0.14566045588035	0.126469161613316	0.112047288790383	0.113731789041022	0.117201899190594	0.118521816038992	0.117515255866968	0.116297800706926	0.11690365884547	0.117638664618471	0.118066913864446	0.124030222470081	0.11874745493674	0.109584490823186	0.123593541005559	0.123026863522985	0.115752402015252	0.118484166389617	0.12500039975619	0.124188503038643	0.115254634419355	0.115764375075279	0.120915563717598	0.122985247321074	0.113035873594708	0.112298701093142	0.115687545675706	0.115642456000443	0.114794561113834	0.115291602761196	0.11595303977631	0.110138465595135	0.110849528060968	0.114711925851749	0.112867654950023	0.111429583981907
B	Anopheles	arabiensis	f	14	0.243118922719012	0.255310071653221	0.237874984882806	0.207183096244521	0.23365660728842	0.271770148536353	0.226836328729658	0.215666155333977	0.227923758923234	0.234613864916772	0.232742598819382	0.230731216674541	0.229559185955376	0.219718923730092	0.221037295847389	0.227682214635243	0.225883493961579	0.222099205553145	0.220019230482662	0.221765241610043	0.228327732423166	0.223122338872091	0.212475713278268	0.22119825998213	0.22317085227171	0.220710588509405	0.222209272065969	0.226857638701128	0.226866082567318	0.221137346941406	0.220754404325846	0.223823725659015	0.226246013668036	0.222793955755976	0.224926395789407	0.227440010248546	0.22496272615473	0.223345403847308	0.223039938067491	0.223177189012742	0.220979103481562	0.22204978281211	0.224818293667408	0.22516664110575	0.223499244926628
B	Anopheles	arabiensis	f	14	0.149407669860231	0.189926450469533	0.214788349200255	0.176556413486643	0.177265645865229	0.195551927711307	0.154409541658139	0.158569074235194	0.184663648030325	0.193626220599177	0.177737664991776	0.169960542831618	0.173832146468592	0.158734329308767	0.15472642580528	0.160732553242052	0.163803209884152	0.152529752573834	0.147350568879755	0.158795001492294	0.16456802575463	0.156438618565555	0.145196737479241	0.157235842079202	0.158762097191219	0.153829105703676	0.154558323629439	0.158770396137327	0.157697889335822	0.1514635376348	0.158084716990052	0.160632472874454	0.154403661976317	0.142133920908877	0.149470734916201	0.157511653028698	0.149865112085643	0.152854950878136	0.156004994985017	0.154437240518856	0.151173585471697	0.151707223696578	0.153675141588882	0.151894928757369	0.148554392768587
B	Anopheles	arabiensis	f	14	0.321504739065262	0.35084198605575	0.345437745941853	0.287945404152999	0.305592047444428	0.350997579641821	0.300443483534931	0.291857734515461	0.312339122455976	0.324217186360226	0.30555277354929	0.297885396769369	0.311176073360999	0.32571028372248	0.309430481428123	0.288940236397108	0.303831651345657	0.296805846053842	0.289885262786001	0.30077558927451	0.315104705288683	0.31345397492122	0.301646891726816	0.305728307621357	0.310681601071409	0.313468747094027	0.314338167441961	0.318060591115159	0.317442750213135	0.311922301309984	0.314375445970876	0.319029955944003	0.318809976892556	0.306817094589615	0.312763760494063	0.318801461223454	0.309234936747155	0.311596365774793	0.313804207870039	0.311461322281193	0.311294066711454	0.314844219124577	0.317545745823458	0.313303371872046	0.310642447167574
B	Anopheles	arabiensis	f	14	0.248103676383889	0.249437185952287	0.154180956420933	0.196459939632328	0.221663629515987	0.210935716524533	0.210277101374063	0.207121639723194	0.207396536100449	0.215858770933585	0.22553039441907	0.225343811943418	0.215628569509475	0.206506841743585	0.205215195571641	0.203088937643689	0.189025798864243	0.192478423974653	0.207079179203938	0.219935667423358	0.211105025734428	0.206280145438159	0.211126965225406	0.215588822315004	0.214806559497345	0.214623858487122	0.220779242235336	0.219724695412738	0.214032630893311	0.20988103558415	0.22166421974855	0.219460733635344	0.207346213869703	0.207655586702689	0.214857119178647	0.21757841391335	0.210095969659524	0.21280305546089	0.21502748859236	0.213112653299592	0.213584220804591	0.215098130893632	0.215348485562718	0.212218845326298	0.213274025453665
B	Anopheles	arabiensis	f	14	0.115409071727494	0.123061430009704	0.113876171361044	0.0814178340628571	0.0920402973645976	0.123833681445616	0.116473125443339	0.104662960519616	0.105768544109007	0.12107114607969	0.102815055576377	0.101108022849432	0.118123294875123	0.0975855760027092	0.0927775109415871	0.103570711954546	0.110388803961142	0.102230887061981	0.0970684863097032	0.104815527027512	0.106700907945108	0.102636667965407	0.098035931596687	0.102930408993305	0.101988223703849	0.101381673920686	0.109062128436237	0.109809217452787	0.105807497888678	0.101955676386455	0.107376838570094	0.110573832647701	0.106272579224183	0.0936472556037884	0.100327252080948	0.107912717527061	0.0998589831137613	0.100534366393515	0.102747793527493	0.101424211367423	0.0938212830179414	0.0957975547395663	0.102372805685361	0.10123637825294	0.0973684217139089
B	Anopheles	arabiensis	f	14	0.185425432745842	0.19001345788927	0.157481907852099	0.152328864685243	0.173339182019012	0.194712053177804	0.182048140300797	0.175030017721187	0.179455720488864	0.18965854612389	0.184212925190351	0.175888810967569	0.171696703445853	0.172932834607744	0.170732762035875	0.167880286892119	0.170116330421602	0.168931999139275	0.171771169514813	0.181405425046045	0.185009932153556	0.18236749967997	0.177663281963608	0.178660350305685	0.177767203167174	0.179568399956623	0.18756398685455	0.180743866317614	0.175831755991173	0.180465334167625	0.182855272234661	0.185287542552509	0.185912996080777	0.181512097621935	0.185200456427756	0.187799655690657	0.181714135843338	0.181362487985986	0.182464916697211	0.182186026647391	0.179587470865462	0.182275654608407	0.185891122287067	0.18244411423705	0.180194612229966
B	Anopheles	arabiensis	f	14	0.310119945711356	0.316736077987505	0.337755094033491	0.339923745098667	0.334684766032573	0.331235278283973	0.336503395701543	0.3287829971808	0.319398038048311	0.320743504061668	0.327940698978494	0.33255298699269	0.331719639371522	0.326425164074109	0.325850569895021	0.32257599672382	0.307166134640996	0.312251494068197	0.32205862243013	0.324095851895815	0.33061706088961	0.328865164946822	0.320715314259757	0.319584539430615	0.317996815878509	0.320396403332263	0.329699261707432	0.323170797335011	0.320952231838981	0.330693232447237	0.334245764830731	0.332642236156517	0.327306062874796	0.321068447308811	0.32598409616252	0.330837866417284	0.326192461965974	0.326582386589522	0.326043670789041	0.323456636498952	0.324897832638669	0.328770110544076	0.330569662491319	0.325646804494038	0.323909075341581
B	Anopheles	arabiensis	f	14	0.215652542876927	0.213616300411429	0.199911607636221	0.17604033458727	0.185048465539228	0.206817817287065	0.194072805845095	0.177009687779601	0.172279517250504	0.183383864696583	0.177862696152208	0.175119942075437	0.178551193406359	0.170676789057832	0.174557067169852	0.184720513579327	0.186161434809598	0.173573826396394	0.167518087683576	0.178041356569162	0.181953231643757	0.179098654238615	0.175292290346428	0.181448658514122	0.179836107269635	0.174406841946309	0.174065003894921	0.180306628120645	0.182937490777043	0.178739167584416	0.1771055559884	0.178762307111264	0.179368925618574	0.172253179683115	0.175356602369134	0.178619025519211	0.172936121131061	0.173445138609827	0.172425515136019	0.168327582495039	0.168276692809416	0.172725493143147	0.176733374830428	0.173852144809047	0.169245285303094
B	Anopheles	arabiensis	f	14	0.139107717238744	0.1180843860089	0.0923488465771738	0.0922626370423965	0.131181794855717	0.165132915474336	0.128302255090435	0.105938081567209	0.108490221775106	0.123639289638065	0.113892063660396	0.11681956533269	0.132015491330661	0.110312649255637	0.112252908713469	0.120433832396376	0.0982216075157947	0.104205066340478	0.113000726625733	0.107261580493148	0.117469955414258	0.119859808259053	0.112876875594698	0.112615068633358	0.106277631109345	0.102345953099494	0.110096693489372	0.110557347046395	0.108447718245085	0.10796078370828	0.109755163872412	0.112439277369206	0.112514751083417	0.106007575742991	0.109424728177641	0.112832704593319	0.107463838476069	0.108618267817287	0.108458120611195	0.105298494071624	0.106547508710216	0.107763671544735	0.108331244319573	0.108768578432521	0.106845538800626
B	Anopheles	arabiensis	f	14	0.29363631561879	0.293829361110799	0.29582417343677	0.27710548951028	0.312720841703785	0.35519974817017	0.305077381134434	0.285880996787696	0.301059147322415	0.325151106673583	0.320022878949168	0.303248274825298	0.29000731658366	0.293459304403527	0.297844939363417	0.299729862689579	0.299963164349539	0.293418392828487	0.292325942240584	0.302602627623978	0.312098721250964	0.304385569637802	0.289560069010079	0.299114855919809	0.302761067442072	0.303465987234495	0.309303935433717	0.306919590717798	0.305300699742632	0.307730183230629	0.303964085364167	0.307212930595342	0.311076953804228	0.299819736725856	0.301373291252556	0.304594357149201	0.298551517307079	0.302033524169752	0.30483299630903	0.302590633424456	0.298339777169033	0.301899155797038	0.307282056035179	0.303515185033572	0.301438310843268
B	Anopheles	arabiensis	f	14	0.173128407152635	0.179692365621582	0.147025387551691	0.127539297252915	0.133546322120949	0.147099004395982	0.138004057274703	0.123202469362489	0.131185372523611	0.166910532134504	0.140689750463718	0.122424252971998	0.132321528927208	0.135523256371033	0.135425124148668	0.133485432810494	0.131432571450489	0.125124506469241	0.126262305436109	0.138167795767036	0.139199877332251	0.132709359156947	0.127220873713532	0.13579030167471	0.131967409921592	0.127654077530363	0.138402489728211	0.138396503912559	0.134728486296858	0.133219174896094	0.134207731111772	0.133854885239296	0.130060674544196	0.12244142851315	0.127138445868493	0.132834822436212	0.129148443050878	0.129498284827004	0.129305781141295	0.127362750782302	0.127722292806557	0.127967912639215	0.127015605791833	0.124540188783656	0.123892050099095
B	Anopheles	arabiensis	f	14	0.0689629312895884	0.0568443736979229	0.074476901299171	0.0665118606036414	0.0768242581609207	0.0957268390394308	0.0899651933063998	0.0805473847662881	0.0817881826062557	0.098678464526304	0.112168112936059	0.107006425045692	0.0905066171743712	0.0952351215561198	0.088058813011243	0.0785121384249615	0.0867212584764405	0.0911326391252092	0.0930557481070431	0.0942972651474202	0.0891498482007883	0.0924988011973184	0.102235068907375	0.102902684264566	0.0965524274770796	0.0916772664555746	0.095705783389758	0.0955733970316946	0.0963698102240611	0.0998203286410105	0.0991915937202526	0.0983626270211341	0.0965140772402072	0.0909720280992101	0.0928118810087795	0.0958673683967612	0.0940181608447468	0.0936916622622285	0.0951051490178421	0.0971057918266043	0.0969923288066972	0.0962727008630013	0.0953797566231099	0.0944687932485895	0.0943430453819833
B	Anopheles	arabiensis	f	14	0.148903046777007	0.176203447524989	0.182976775986104	0.165621081545852	0.155051309661396	0.156111288933938	0.160418753014711	0.142176331009559	0.128757264141038	0.143118857137414	0.159821874951676	0.164338271213413	0.160225755512553	0.170568695552923	0.167655832128073	0.156201013454232	0.152081364719387	0.161922584320174	0.166779409085768	0.158583888817752	0.165908529044464	0.168694525624312	0.163631260900923	0.160535398116337	0.1591787015631	0.159127300609327	0.159528882526912	0.158584190181293	0.162476899720706	0.170376718010707	0.167002837643565	0.164179569962326	0.164179620033898	0.164403842951901	0.163044199516951	0.161862078678964	0.162601663569283	0.164550039495541	0.164777623834037	0.163307929375593	0.164127875014118	0.164488698215099	0.164115321190083	0.163615124939001	0.163727078534155
B	Anopheles	arabiensis	f	14	0.181095818876151	0.18954126343481	0.19832069810767	0.21334267828998	0.21570045770066	0.205677724883807	0.191852675884812	0.184300823479957	0.191918292332074	0.21235800634638	0.205130418286313	0.20427625280401	0.213268174348044	0.196468839249945	0.19500726594608	0.204230763946723	0.204181053498232	0.195804510618498	0.193173571497422	0.20217763488233	0.205363915051574	0.198026022113973	0.189152308391182	0.198971957120332	0.201694961215785	0.200296057027075	0.202910318377423	0.201086362518935	0.200612990553051	0.203740139755205	0.205669511166743	0.202858005180133	0.197548368706769	0.195526640792992	0.199593004155006	0.202385436680483	0.198322252692774	0.19523457723895	0.19500913039852	0.196719646454371	0.1960811558798	0.19567314231345	0.196364149742808	0.198134869718322	0.196906554501863
B	Anopheles	arabiensis	f	14	0.160176241764241	0.168892083496136	0.177401067950556	0.162249891482729	0.142817877752723	0.131459120600545	0.135732560614547	0.138221196242065	0.144594533600825	0.156998800610205	0.144883405258079	0.140033841075632	0.145988472425417	0.131334040566515	0.134953333886822	0.144692366240402	0.134823629248326	0.132153176827479	0.133077672938338	0.132645950100412	0.13133451472088	0.132174628414611	0.13530348352329	0.138730841948901	0.136480130964951	0.133413829590737	0.135258662164386	0.132998448123534	0.131889326182145	0.134136562809829	0.134816480581881	0.138261082649618	0.140164230102336	0.132363679257962	0.131736618711794	0.134170555612821	0.133303559852706	0.129392051073972	0.127071972777024	0.128028011699037	0.130812943253672	0.130095657009758	0.128137503718314	0.129548525367067	0.12688350830448
B	Anopheles	arabiensis	f	14	0.110976878378967	0.124185086313861	0.134553583660961	0.100639604984888	0.119690993987602	0.156980155074906	0.119974101191397	0.106338752384519	0.122193956796294	0.147036678561276	0.129973353838361	0.115118137124645	0.115969663959068	0.111948240186419	0.104421891993765	0.100328935153049	0.106839085599707	0.115117620534393	0.119766231296706	0.11974992701317	0.125079674552002	0.123014853476776	0.117677045631905	0.126990195347863	0.120235640585218	0.112757724722292	0.124361415169673	0.124834620432958	0.123702193970093	0.126089425472302	0.124023074337425	0.124438041026821	0.123693911826511	0.113528601048323	0.115320690142916	0.119646366502716	0.116652017467927	0.117649974142448	0.118193175857685	0.116623424032847	0.115144870116283	0.116024162299076	0.118454277993869	0.120238445351767	0.119615065675662
B	Anopheles	arabiensis	f	14	0.15218673825957	0.162025469859004	0.171667048423594	0.170895109452896	0.178559102560763	0.186614570461791	0.174955641652951	0.159784576909319	0.15670242824757	0.16877944770763	0.154083558954837	0.157293071063618	0.178569525048646	0.164814982588398	0.154589008112925	0.153883116214358	0.156825218930337	0.16246651904864	0.164829779388303	0.162909956007808	0.171370493663813	0.169116103183764	0.162144937842169	0.178577541722078	0.177753064210503	0.168375577860417	0.168555455702795	0.168096563586453	0.16793263470968	0.168506517672652	0.167378618761441	0.171746209359816	0.174304462968183	0.161218457507645	0.165085461826442	0.170336227834296	0.162240918830368	0.164703261562692	0.166964569300902	0.165194306277095	0.165755641088101	0.167370816666537	0.168769954271668	0.168312159402515	0.161584086141927
B	Anopheles	arabiensis	f	14	0.202940400786012	0.235109139807917	0.216800338012428	0.174140475305549	0.173776767556232	0.199723291838759	0.199537435181531	0.205144072339447	0.215561994074286	0.223019893853765	0.214330026211684	0.202746186524573	0.197283685632977	0.204938975354399	0.210187648245616	0.208520464399761	0.201279734357109	0.197014873077112	0.196178200570704	0.199167951244856	0.211941262143879	0.210158987750566	0.200500523375508	0.214834138651504	0.216014329011123	0.20889169142626	0.206948288781482	0.203714477889876	0.205132573816897	0.211730000533516	0.213630594632793	0.210267717884645	0.204637769366208	0.202238720510424	0.206237384639746	0.207450479350335	0.200525846641388	0.203742732721137	0.206871825938963	0.204841009909637	0.198697947751629	0.20200711479367	0.208737153893273	0.206164890885483	0.201408723379459
B	Anopheles	arabiensis	f	14	0.101669345359792	0.124643558736951	0.114055032787469	0.0814178340628571	0.0932032568009298	0.12302461131301	0.103617728162108	0.0675062252704587	0.0616945030188651	0.10275598023313	0.0924084681184855	0.0796273294444316	0.0836105486793652	0.088871252515696	0.0873012979454926	0.080412728527399	0.0747178594715351	0.0818452519046429	0.0838069074993274	0.0739093117536242	0.0854508172588573	0.0862293414616094	0.0776562098290575	0.088119352468371	0.0905216461728565	0.0873655087875424	0.0872391668596359	0.0867997681097207	0.0865940733498602	0.0867787896251367	0.0863987755512895	0.0863217732106967	0.084993733557794	0.0800648345460256	0.0826678701372795	0.0853491039134872	0.081276508337953	0.0785998330817028	0.0807853131699007	0.0857451637958126	0.0839465408689911	0.084247266677111	0.0855362682766984	0.0833845102597111	0.0789988117662484
B	Anopheles	arabiensis	f	14	0.0951187889588009	0.10473284806771	0.0973451638376866	0.0833176933445787	0.103311995347593	0.130429877256884	0.109133724198417	0.0911108473604828	0.101763617448365	0.139383400222102	0.125262727852183	0.109554031200418	0.111393526431399	0.114324038403012	0.121990128000661	0.123358249343131	0.107978347659206	0.110008681592012	0.1164048072023	0.116542038015312	0.122022040983439	0.120115397076118	0.114812128941685	0.123670455053044	0.124631548249583	0.120143272939706	0.118342057425477	0.118990286623945	0.123712001433487	0.12911675321764	0.119851350837244	0.120591215225685	0.126984748474583	0.119918003115123	0.119993597246955	0.121759583481629	0.118786211726883	0.119517870565544	0.121301433834874	0.121651174151798	0.117906340314013	0.11788545015693	0.119527705005342	0.117464420341159	0.115707632322942
B	Anopheles	arabiensis	f	14	0.30893034112766	0.316074391808089	0.296582425638231	0.298467792180408	0.298617764703091	0.30093070756872	0.321672748457807	0.318467989656063	0.313068196734601	0.32582810136926	0.327595694808143	0.315888968974293	0.301702102315245	0.312738371897254	0.320259099771127	0.317951553123254	0.309811780417313	0.312156245670576	0.315026659812404	0.311738397387974	0.312497313353875	0.311643556483792	0.310223426609615	0.314776896398804	0.312103308184114	0.309309830798749	0.314976559941091	0.312776237580655	0.308745663450386	0.307752035279259	0.310740837999027	0.314819295453302	0.316076915264671	0.310647521692894	0.313617845512679	0.317005329280393	0.313068865432902	0.311684822836292	0.3117238349411	0.312104822027699	0.312204315685272	0.313925772590037	0.315787854844886	0.315365557836305	0.315500537028868
B	Anopheles	arabiensis	f	14	0.306840007899609	0.33091755335514	0.34906811637415	0.330129611299229	0.33828279034965	0.356674455306202	0.332317589553584	0.331925402766146	0.347202271103718	0.356878768631645	0.344883964518627	0.336622231841669	0.33623508060805	0.32210186300258	0.32198073603991	0.329430263112514	0.327447759204706	0.32441735194782	0.327010698961831	0.33504618937814	0.331203499957587	0.325686804370015	0.323883100412196	0.327499244523933	0.327624895290841	0.327703582923865	0.332289337234005	0.332463879810087	0.330294070461254	0.328012468923515	0.326123346954226	0.332403867337761	0.337646957003349	0.324716210687925	0.328806161617094	0.337310203341461	0.334917960872364	0.330435252911806	0.329059514124559	0.331013878647588	0.330196950939212	0.332431132028571	0.33466398893272	0.331446826264212	0.329816519854956
B	Anopheles	arabiensis	f	14	0.235004747954349	0.256433727957377	0.258552397182724	0.232435646439343	0.224006805530098	0.231138963349807	0.229394265566207	0.221148921884077	0.23439118745357	0.274126879735121	0.238264397876531	0.219485991462239	0.239015611473198	0.237742036758788	0.240730519519606	0.245422428290704	0.242460688677678	0.237882528506579	0.235145126026183	0.236200252645265	0.241126954488832	0.241433632339098	0.238395050220546	0.241136511406553	0.243343391737474	0.244309569909963	0.244574854190487	0.243536040368728	0.245603005500979	0.25017635250101	0.246113336831411	0.246264382345004	0.246703388274418	0.235744496094562	0.239813102693739	0.245110552558221	0.238991702709746	0.243005085721469	0.244893628048482	0.241491938887326	0.242819109375088	0.243747635409391	0.242870191124202	0.240343278522123	0.24005323763164
B	Anopheles	arabiensis	f	14	0.189612037245202	0.202599082498289	0.188956308148412	0.184326773568511	0.1904848259584	0.199526992864909	0.199833449132754	0.197852936639091	0.195429572504829	0.193603449836398	0.194524570798755	0.191600353450826	0.185609131998438	0.186309075478984	0.182801575125669	0.180996056947014	0.189339170914017	0.183504959634095	0.183266210432357	0.198562069317252	0.20222166675665	0.197943793658088	0.193128180073917	0.198445571649747	0.195495154620265	0.192407786785576	0.199780724607186	0.199205704910002	0.198510400784847	0.201719345128191	0.20344280559851	0.202998576732764	0.199914489655137	0.194590166582807	0.200214293003279	0.203113915547748	0.193592480746713	0.196578922819071	0.200091997701937	0.198570382635689	0.195218960453733	0.197163205994924	0.199952754143982	0.195709091788346	0.195578109912457
B	Anopheles	arabiensis	f	14	0.0667364232065996	0.0811335032472	0.0549187588317146	0.0626245916411455	0.0746995647989106	0.0797257607425064	0.0754819267137589	0.0584114790713736	0.0530998503045795	0.0722226133834579	0.069100491517576	0.0671403759987523	0.069373894636917	0.0504485634137932	0.0440463062873059	0.0517877706577733	0.0618462187855184	0.0618879771929565	0.0603653290906537	0.0636021625480741	0.0675189166881884	0.0596822070674799	0.0489139301752307	0.0614705011315128	0.0545630988667593	0.0444933322175514	0.0553434022367743	0.0588229547129464	0.0592623312241422	0.0605103094537862	0.0615678847454826	0.0602469245298521	0.0578789410480376	0.0577157109042007	0.0581861352352377	0.0574423983312541	0.0548209523807267	0.0539554068112017	0.0551474983107918	0.0567096527665908	0.0534929441328895	0.0575170380386646	0.0627611703379208	0.0578020123378909	0.0550144455258217
B	Anopheles	arabiensis	f	14	0.132955450771324	0.112351653005644	0.0869487051899012	0.0873807735988767	0.129143044111927	0.15781761776966	0.0923332472030126	0.0930735349332573	0.116969653203639	0.108223429201383	0.114361553219793	0.119853686327483	0.118267462374597	0.113527765737377	0.111506073449033	0.111802815781308	0.111171430777205	0.106391216518201	0.106230988190482	0.113057364462415	0.108849595522266	0.105000746582982	0.104635239153827	0.104314470968681	0.104473918812266	0.108062778525349	0.115399751830079	0.108253439449502	0.10268096846372	0.106785360117578	0.112963318805127	0.112705745892791	0.107440785360762	0.104493843816652	0.104182439686256	0.106494328559577	0.109616716226699	0.105376984012241	0.101692952488351	0.101495055512852	0.100539723764953	0.103936696037005	0.107348786522661	0.103952716935734	0.102410604810308
B	Anopheles	arabiensis	f	14	0.134911793516879	0.149222909462291	0.0988616682406083	0.116996129775648	0.132801028072693	0.13059718462327	0.12164376342785	0.119910504006151	0.128030151622117	0.141509778886114	0.140408359570131	0.137139693934474	0.134396118589139	0.12099981936759	0.114445585664479	0.116833215640127	0.122627392440428	0.119200820414958	0.117369234086901	0.12399643609829	0.130060874880845	0.12810414334396	0.120987826628699	0.119754905805492	0.120397971334202	0.120399443330218	0.118467538068282	0.119696291420484	0.120089621628286	0.119057100839775	0.123741386701139	0.127300792931053	0.127099236531562	0.123024840634139	0.124490472214092	0.124650284262845	0.118899483442968	0.12425142453232	0.125117528426119	0.118527375376809	0.119216062850786	0.118623854452968	0.116908527712377	0.11688244103735	0.115859172032011
B	Anopheles	arabiensis	f	14	0.111226220898951	0.10934192476681	0.0820678929250418	0.0674700910478694	0.0902233125136241	0.118326524986372	0.0971113139998452	0.0933970515892675	0.0966802449068342	0.0900954768624476	0.0887211689234719	0.0958919800469169	0.104294481279841	0.0925063744264993	0.0881969802832168	0.088832841871003	0.0827404116655334	0.0830510514722086	0.0860208129044999	0.087738440861242	0.0899699376325204	0.083503483171253	0.0767172578544731	0.0925671318169133	0.0898192031306852	0.0804415177248507	0.0851441381425346	0.0860202424926651	0.0855430992759148	0.0857687006416005	0.0851387708104581	0.0873889121794181	0.0883108688326641	0.0801746275707361	0.0816178424177307	0.0844633914016404	0.0804409744967507	0.0804783994070998	0.081853270099987	0.0819204060345198	0.0777171864270094	0.0789293943620391	0.0823032281496897	0.0802286537576048	0.0770188087466922
B	Anopheles	arabiensis	f	14	0.115935786591874	0.126977878765	0.0981034160391475	0.103172301196509	0.100569221955812	0.0919435545347363	0.0987809762362987	0.104836917404634	0.108647208502454	0.112350797959634	0.122354727384031	0.11755856828513	0.0996393024980477	0.0947213998233589	0.0946040548807136	0.0960344053390104	0.0964367711309351	0.0929197477823432	0.0906160944150773	0.0924712057082344	0.0940760902242402	0.0906694533220786	0.0874324111325682	0.0978734355905709	0.0957127108250797	0.0913656301286716	0.0996598211084462	0.100650518277497	0.0992089703387739	0.0989029407272758	0.0977011630757589	0.0989236791889894	0.100578079583664	0.0980610948280567	0.0980357113233395	0.0995598509959533	0.100324355789301	0.0984748646212836	0.0957759405239499	0.0932722205057735	0.0904107033804058	0.0936101435070609	0.0972095256574114	0.0923250436469079	0.0925274281393351
B	Anopheles	arabiensis	f	14	0.227162007490825	0.237457181867335	0.180508481882028	0.148072120483703	0.203732652033798	0.266095684710721	0.194964478056731	0.174534646854826	0.196868426151925	0.216508683340615	0.191191220329497	0.180335984877952	0.192400239098688	0.176405158252354	0.17538302110091	0.187578546776357	0.19537587448817	0.189880824564215	0.184593612924561	0.188150300414327	0.190729982785301	0.18779613865072	0.183584351992291	0.189645465322899	0.183381380099516	0.178257042459618	0.190646006886341	0.196410121265226	0.190577184937498	0.179774664481794	0.191625172274157	0.195913212520164	0.188825587842189	0.180995957344959	0.186372668486549	0.189986584523976	0.181052183137334	0.187083080910607	0.191371074075048	0.187848904921018	0.184865751029279	0.187265516179577	0.191075163869155	0.189282547048116	0.187243216344837
B	Anopheles	arabiensis	f	14	0.0908112668702653	0.0990036127661036	0.0919483172285637	0.0829618929178507	0.0730097939664225	0.0684843444492695	0.0775483137018832	0.0758105468266735	0.073036543164622	0.0794335893550626	0.083901119065173	0.0763338148873621	0.0626441261931927	0.067187025814096	0.0726502553539169	0.0730644314287052	0.0680057520192631	0.0690220257058538	0.0725761422894913	0.0749078637800912	0.0777403364170335	0.0722768161890558	0.0653086726661937	0.0763526270735266	0.079534198046172	0.0753154017058308	0.0714826078166675	0.0742457410002784	0.0774345891524084	0.077704434976907	0.0777020069728651	0.0777330150145032	0.0774240447776671	0.0761070423572693	0.0774988635194281	0.0787331455509364	0.077760345346862	0.0813801190292791	0.0803224560250473	0.0737244555374722	0.0716843215897913	0.0746959226047417	0.0775602105018675	0.0736758526830895	0.0735051958439233
B	Anopheles	arabiensis	f	14	0.156494260348106	0.168892083496136	0.177401067950556	0.159234501846333	0.159723687788887	0.170807379299968	0.160174105763361	0.146003647143227	0.143351408663145	0.15629903515175	0.154097495206083	0.149032957545845	0.146070672223678	0.139629719243005	0.141831658784427	0.143956496195621	0.133769982053876	0.141541445682771	0.150776451147201	0.148841574568729	0.147581411968414	0.141406843569052	0.135392194951487	0.143282462059059	0.143199402988748	0.139188923286117	0.140642729713707	0.144855510259457	0.148482786911657	0.149363614399941	0.146542829733346	0.143241949188273	0.140619901098634	0.13885668502483	0.139983890463333	0.142514478207459	0.143954890126971	0.139817751371534	0.13828549933862	0.140582376560241	0.138079743986239	0.13927376117277	0.141304450490627	0.138073567275173	0.138143715460015
B	Anopheles	arabiensis	f	14	0.237497124786788	0.25349728510691	0.216705382951787	0.221043288860455	0.25356637587071	0.276335923404939	0.243684251607372	0.248978038661635	0.254093409622132	0.225638427936771	0.243634828896368	0.265776735959266	0.266412238964488	0.232124434507733	0.215537332968549	0.221639860763055	0.233805084276948	0.233131830549808	0.232273725926277	0.239144490276649	0.240044537211393	0.233814512861075	0.227740267146405	0.23618253084511	0.233797526516629	0.228682950254784	0.234155317907404	0.238933991767135	0.23957343966353	0.237174961717185	0.240391165022103	0.240089795732989	0.235638715588303	0.231330308308246	0.237667537512867	0.243870928116471	0.24044576372161	0.237758820634779	0.237923723735783	0.239565841754809	0.236567148222299	0.23842858048721	0.241130840388794	0.236771930540925	0.236116468857896
B	Anopheles	arabiensis	f	14	0.221265021586646	0.259153235020149	0.259068431526987	0.211373069496866	0.227912538358211	0.267570391846753	0.22220468647588	0.220579052833276	0.24251790344534	0.247794042931108	0.225266395846961	0.221556921146504	0.238934040719626	0.230258323966803	0.224517037189991	0.226665431260874	0.231957412330276	0.224396367122633	0.220062912727439	0.227838789044632	0.229343286250806	0.223296584023141	0.218448045916974	0.232080382158053	0.231673376361753	0.226242795746756	0.231835934292031	0.236732399614979	0.23791602037623	0.235225016111343	0.231451174640142	0.230124774566825	0.229613135809937	0.225803649091271	0.230346656754426	0.233693988618418	0.228166791300284	0.227622949615243	0.231443399488734	0.235114659372379	0.227953674458852	0.229327779222753	0.235117144362438	0.233134046928828	0.228957416253013
B	Anopheles	arabiensis	f	14	0.0717105886852681	0.0847488520101013	0.117601496853982	0.073683838017785	0.0664990797368359	0.086269090709105	0.0669091255633719	0.0637054089254836	0.0775918757311446	0.0942456163834766	0.0790515256673171	0.0750225604551212	0.0856239567544373	0.0658906991881103	0.0644166368172935	0.0731986111276068	0.0678624384692464	0.0748312741944939	0.0773981978494784	0.0676385378689346	0.0743213845973712	0.0731002393468196	0.0649966956100441	0.0713023462215221	0.0728149260223747	0.0692153877510651	0.0656845026664881	0.0690950989339597	0.0705898308799053	0.0676583550609971	0.0708708603454458	0.0758962353226696	0.0763848410209836	0.0656743285612679	0.0687015442356132	0.075754871067635	0.074640035006773	0.0682625898456398	0.0681035375502625	0.0737280884078241	0.0681623734684796	0.0671115955435119	0.0700690522748658	0.0706112669196631	0.06572820225253
B	Anopheles	arabiensis	f	14	0.306986770940755	0.315395485895655	0.2757467018469	0.29578551374626	0.298816327206048	0.281315758619682	0.273977344323035	0.295268797034876	0.312399225708469	0.301826879037781	0.308886124018547	0.311454039778309	0.303815898081894	0.297889338361425	0.309832054703875	0.31861621005731	0.29701949353703	0.287823393194159	0.301589378190083	0.327839457282997	0.310748755355489	0.298860528050615	0.305219054119068	0.315198643093165	0.309734613088766	0.307222477486986	0.325966476582761	0.319140370230172	0.310337657047579	0.313649084553133	0.321007433202887	0.319829376930614	0.31253308510746	0.310258397939347	0.31516552535405	0.315900791244243	0.306711451339779	0.314210525061992	0.31690567483166	0.309549109371401	0.309049015308908	0.314617765113511	0.318058254340821	0.309852493410692	0.30912884542546
B	Anopheles	arabiensis	f	16	0.210582658671982	0.213050621806976	0.168953773501186	0.205453475151109	0.216379036093318	0.201951535502831	0.211398892022835	0.217907530493319	0.218193530494124	0.214988337299392	0.217609421911637	0.213556712294681	0.20534751552059	0.215454941395275	0.215757240428114	0.20972166103445	0.210416145669448	0.212368104067965	0.212660903000765	0.212180441224371	0.222879759873488	0.223088368827577	0.213204826135328	0.211885055678719	0.217929748046459	0.22036346444525	0.211255706537374	0.217120740853334	0.22256414728728	0.220645979337956	0.225781943512015	0.224091618482871	0.217606814620505	0.216539668148089	0.220357269555925	0.222121840802667	0.218009197965405	0.220659484938983	0.220576132705197	0.215844920659426	0.214850962554753	0.217933533839577	0.221846990505277	0.222193016085639	0.223777751239184
B	Anopheles	arabiensis	f	16	0.288994573211067	0.314686307614054	0.301171605351368	0.307990405819148	0.317414696266147	0.320058545143496	0.308938670626632	0.300993822924163	0.298360467877176	0.300654970838044	0.316600980441793	0.309684703383126	0.286189202236489	0.30541272992934	0.311424951148221	0.305808843476621	0.307502533133451	0.305945083256754	0.303811843858295	0.303782365729774	0.305377857137594	0.304078794761738	0.300664531454128	0.300344776294909	0.302609005847582	0.304607982482123	0.304284926954799	0.30860630877021	0.311098223308988	0.3093046710405	0.309417893997423	0.308863325678273	0.308179073147633	0.309297773735018	0.309531042735087	0.308054500483252	0.305722355755126	0.308668170747817	0.310788224280379	0.310297534429298	0.311592526391189	0.310403089447554	0.309421845226286	0.313029945625715	0.312998696333396
B	Anopheles	arabiensis	f	16	0.15330027451116	0.169022786879572	0.143714863051133	0.171259023038507	0.168461996285977	0.146454622469606	0.160957305243131	0.154396167337914	0.147584644380054	0.159240846883774	0.1515686077951	0.141243606728767	0.139889794802955	0.153223013439369	0.162236296903262	0.163646896258193	0.160692522721708	0.158731633369313	0.156078556881435	0.153361847126483	0.160877943934706	0.164012498580922	0.161511777610684	0.163124918455975	0.16471698793559	0.164290109704437	0.161645720168455	0.165043405419065	0.164661901948215	0.158153545753689	0.158899034209541	0.161569499300378	0.163186677456417	0.161793931911018	0.163242977620655	0.1632186705133	0.159051002752063	0.161724571833573	0.164430780841217	0.164791863816592	0.167175019919548	0.166259892354675	0.164143357861362	0.165367290457813	0.168578481610965
B	Anopheles	arabiensis	f	16	0.106051535845351	0.0945830249993146	0.0555820540041744	0.074102183664315	0.0916005560966812	0.0979222675170473	0.103728325547282	0.0986479063200604	0.089695647683185	0.0845829605531193	0.086288961132373	0.0886884797373249	0.0895846235369417	0.0927738964615269	0.0845578441951994	0.0762411123409278	0.0845550624049854	0.0886201383384472	0.0894202227749552	0.0899274186760655	0.091248675509131	0.089107501309183	0.0862461156173704	0.0915408737335795	0.0908763795833589	0.0859479260626544	0.0825664768904343	0.0851090623461944	0.0874693358436923	0.0876277483991145	0.0928206117426208	0.0945497238544505	0.0936470596951432	0.0955035769062533	0.0945782462981127	0.0912036476958843	0.0875874228595325	0.0896425120867195	0.0903081156250719	0.0877792690645707	0.0873218384854785	0.0883211246468208	0.0893017748114132	0.0886402079666589	0.0903927014182086
B	Anopheles	arabiensis	f	16	0.268463347759168	0.255188122884275	0.246631535513624	0.245174064344873	0.251857379293226	0.26226859079008	0.26849335239379	0.258718550073904	0.255047482829395	0.270219152820806	0.264977155790253	0.249567578493515	0.240439164114943	0.263316176734399	0.266773906197786	0.258113497913554	0.262474318432257	0.263772828233692	0.261718718446145	0.258369221211651	0.256544869917173	0.254213316338743	0.254704812157425	0.266241483232415	0.264042515498654	0.258359354412479	0.264186023261782	0.268613936357111	0.268186795412211	0.264968288306254	0.270532537069908	0.271941521833918	0.269349236097414	0.26940101004545	0.266897607551744	0.262930265151964	0.260008226097977	0.262576712125244	0.265874175310885	0.267607757595231	0.268887832651683	0.269303868155033	0.269191787675832	0.269168825702826	0.269886087104874
B	Anopheles	arabiensis	f	16	0.0653118079046293	0.0710087068711914	0.0687314538718231	0.0920598435846047	0.0891980947706724	0.070933989224857	0.0775884565105086	0.0842399607882408	0.0854526490369528	0.0801417148701298	0.0639514005584657	0.0663619596004397	0.0851832536828846	0.0814689644208772	0.0755000118120199	0.0707089536327998	0.0664383437106761	0.0733556970364466	0.074851622441973	0.0653041367222463	0.0757593039765005	0.0808213723736972	0.0768097844472111	0.0777192639813462	0.0786219577360584	0.0793896095155422	0.0802472598419593	0.0772931791485809	0.0748632901791556	0.0760174984578965	0.0821099814592617	0.082670753948684	0.078981393415469	0.078486784445822	0.077098041206641	0.0765635579355619	0.0786102517654384	0.0820361426106807	0.0827246335171092	0.0805721363852375	0.0806228751901248	0.0806786692913346	0.0804978563440411	0.0803671297539323	0.079634833592688
B	Anopheles	arabiensis	f	16	0.122138733988713	0.1038004932016	0.0651574001388743	0.100327236285539	0.10520824620469	0.0872037144996171	0.105927153891877	0.104966635695536	0.0985082301563193	0.102922522180338	0.0979408656367345	0.0881643476707818	0.0831570253010289	0.0999564583220937	0.10790464228154	0.107023143468184	0.107423058309156	0.103430214461398	0.0993685273149014	0.0999586915400676	0.110422377270615	0.113321351425775	0.10789991765546	0.107183877028582	0.110150384293609	0.111391891568454	0.106816551007604	0.108432319005032	0.108437432066019	0.10414922426436	0.104989883054054	0.104510664915831	0.103896998243774	0.107978292951219	0.111773604864975	0.110242999314083	0.103145409817289	0.108144834290071	0.110618517941306	0.107052592435944	0.109785053521158	0.111544704288258	0.110992464737017	0.109229266084908	0.112767731521873
B	Anopheles	arabiensis	f	16	0.359867648646424	0.350762062185893	0.339762839627662	0.373857727168671	0.382894142808742	0.368774856499003	0.365892132371441	0.366333391657691	0.365920200694066	0.363945406312641	0.37381237176601	0.370395602192944	0.358362583044013	0.382200724819569	0.381612539310076	0.365087980349358	0.362992960376277	0.374366180642479	0.376078805292636	0.36078068298574	0.367650580800931	0.36923524284606	0.363493705682187	0.369202229461813	0.374852960979689	0.376041668600055	0.372780393659272	0.380467403372736	0.38423077014332	0.379657960194582	0.385536406015693	0.388174383599667	0.386107923692188	0.38387653664559	0.382054576869453	0.37972461227123	0.377071002698351	0.381175411800786	0.383357849505142	0.381224787223662	0.380648667562258	0.381840168015094	0.38401404854795	0.385801168245403	0.3875673424746
B	Anopheles	arabiensis	f	16	0.231597692856368	0.237009748457048	0.174279742821932	0.239677793100287	0.255236432996192	0.223751758735099	0.231436923370437	0.236807922548032	0.236086446714188	0.231839616694925	0.224349431145885	0.218661883375827	0.218453162493691	0.227631137257423	0.231370001077129	0.23026422245173	0.22997742879008	0.226035323021312	0.22162758116845	0.220995838962903	0.230474998247489	0.235784819935882	0.234237952218654	0.232559337205093	0.233474025293534	0.234297921983517	0.232770460116019	0.240343125531625	0.241014004171685	0.231433896826292	0.234861730744925	0.236976553709577	0.235529064118322	0.234057401350663	0.232125009087574	0.231067835754744	0.231919138520822	0.234777572153956	0.234624132121364	0.231507795272588	0.232266406214799	0.232621378307752	0.232891141356679	0.234632638260802	0.234482351202462
B	Anopheles	arabiensis	f	16	0.211872999100033	0.243487049953231	0.194607083983808	0.196341059560208	0.202294015517971	0.201143794948505	0.198285602877292	0.201163886711066	0.203654343501458	0.201280826681455	0.203997972830445	0.205737313067	0.205308251494009	0.209006220873746	0.200343572830055	0.193013222830001	0.207115288790605	0.218285437108181	0.219749556210481	0.212895627616424	0.213237704419524	0.208353989216524	0.200521720503971	0.204264594053499	0.212020129049469	0.215684922843317	0.210806045177734	0.214744885847915	0.216172936104057	0.211104356212322	0.212388943967643	0.216114534950864	0.217466180462746	0.211055926001814	0.205902201692919	0.205445390744288	0.20994690836929	0.214142452642487	0.216101231413756	0.21587412937283	0.215606511410369	0.214611883461808	0.21381422836452	0.214542726682452	0.216569450002914
B	Anopheles	arabiensis	f	16	0.220641603068973	0.211622773958233	0.187407314255684	0.240139464778003	0.246077160949518	0.216578610949104	0.225430373422464	0.221890561618361	0.217156526370929	0.224464569957713	0.228558045739157	0.221916941679037	0.214282457093676	0.239260732740502	0.240102828406933	0.22562896585045	0.225307277723585	0.232586177984049	0.231220561337028	0.21879810827859	0.232885671447018	0.232029459875112	0.219641792837734	0.236802441472132	0.239049845617134	0.231702567785143	0.230545899515267	0.234567358117138	0.236101465569662	0.234099415114498	0.242062392379235	0.239080142480232	0.229546025890023	0.230881520774344	0.23531393429779	0.234899827803597	0.227776264213284	0.235661958664616	0.240394009008972	0.236285949149179	0.234433249190047	0.236450597122697	0.239486048326728	0.23904071173742	0.239332398304152
B	Anopheles	arabiensis	f	16	0.169476669946421	0.179858653720231	0.172669735927072	0.182387588707173	0.178294147515289	0.168622758507772	0.180444300688652	0.191504456444554	0.187368983805502	0.165810511325166	0.158135936749566	0.163578112949177	0.174788107291775	0.180093311420747	0.178911737640831	0.174457676410706	0.171162181827012	0.163144141980376	0.161556515870247	0.169230180418873	0.162358701266576	0.161897151617911	0.169452477216816	0.170713500524285	0.174901163343104	0.176015915923684	0.168762422959693	0.174023568864504	0.175553635317943	0.168714268509171	0.175891781427765	0.176703725045235	0.172950869318499	0.177229572921169	0.175488840084267	0.172164665465378	0.17296094330748	0.17648043100772	0.175711393828051	0.171398490718177	0.17495734898297	0.177674021292448	0.177265043570143	0.174261588322063	0.175670038238829
B	Anopheles	arabiensis	f	16	0.167475499948986	0.160476851340354	0.119373011898763	0.161797495059595	0.177900075223407	0.163695370401819	0.163295582059272	0.17063666984894	0.172472620300887	0.161815454653657	0.157930365742999	0.154313863621717	0.150681434544417	0.155401793453469	0.165613307561658	0.173254609045047	0.169918186433545	0.161502437232483	0.159410498174599	0.167483095068185	0.171553056563594	0.16807428821063	0.161349074630949	0.162553550692859	0.167069527547922	0.171198607228288	0.172229496742003	0.172111349510527	0.171993740097325	0.172428787711715	0.17390834076474	0.169506905493882	0.163187755332774	0.164632331443221	0.166818318502528	0.168273084047684	0.168993034087131	0.170248103173621	0.169638760467647	0.167780003455982	0.169574625740249	0.171197452812044	0.172241088353235	0.173279741186876	0.171352966004856
B	Anopheles	arabiensis	f	16	0.13628560877079	0.141014248843378	0.118533951690924	0.164226862186186	0.171821704160909	0.143770733852662	0.13266431874671	0.12952546910966	0.131173559230191	0.133314597515865	0.123630456727104	0.126150697982881	0.13967742474279	0.131633806098436	0.131892991427932	0.135117202840867	0.127210167642693	0.129785212797888	0.133329294056232	0.131346607927989	0.135475609223557	0.134219626783579	0.128960644707562	0.131846830611963	0.135071993628666	0.136069374817123	0.134552271025551	0.135905030482113	0.134082427176761	0.129162796069503	0.135163145360734	0.136977251889471	0.133339499394372	0.130196164832349	0.132755505362937	0.133553805427928	0.127990355091773	0.132049638170393	0.13443852575035	0.13167131926112	0.130962431000787	0.132880028474204	0.135657897470812	0.136525841926664	0.136357571497858
B	Anopheles	arabiensis	f	16	0.0948400745653091	0.0894558938724619	0.0692618520840812	0.10442630565145	0.117348790093333	0.108615912005676	0.113450958697666	0.107125306693535	0.100523928936504	0.104859156339889	0.11608490710905	0.11557716603416	0.107209111123453	0.124351028558974	0.116090923332317	0.100817079508062	0.114353783290701	0.114283149414087	0.109042795955218	0.108980601566994	0.114267765079202	0.113906829927348	0.109493323126569	0.113222045706999	0.117284997044512	0.119348507638403	0.118569010363659	0.113194838394495	0.112986904662803	0.119317312726171	0.116838548884928	0.115954646717546	0.116697734285946	0.1142775702818	0.117749905815889	0.118278378824651	0.110771379531364	0.117701436693954	0.120289276264343	0.113608729251522	0.111634536334274	0.11269189916533	0.114555168426577	0.11456524911508	0.115183338915849
B	Anopheles	arabiensis	f	16	0.0965016990828244	0.0904713093681675	0.0695705140796614	0.090979223707799	0.0881443666712222	0.0723926826503957	0.0921711904432877	0.0933417336136629	0.0843279944787025	0.0795042308960777	0.0725622285228061	0.074343743502375	0.0853563597164694	0.0966094512402803	0.0904296496892914	0.0829011084974031	0.0973661786664111	0.0978620928881553	0.0936968664752295	0.0942997319532487	0.0954909346975119	0.0931707219042852	0.0900260015455773	0.0945972608020346	0.0998565637920663	0.101329562042673	0.0971880216524889	0.0960128922868983	0.0936886266411403	0.0905593829373812	0.0990881926378648	0.0982941922565796	0.0920807714682676	0.0968707524938473	0.0966296781944635	0.0948080197615023	0.0961357002992552	0.0961990485345268	0.0970198251505366	0.0986178090751915	0.0980427055367972	0.0967062319139329	0.0965960834223594	0.0993670905372327	0.0988984088360932
B	Anopheles	arabiensis	f	16	0.338613794412922	0.342366336051996	0.292660071816995	0.310547183630538	0.338714512201464	0.348877388669682	0.323341506749532	0.306529110377314	0.316521659811704	0.347852419971009	0.329540497954728	0.320472121375493	0.336355759558077	0.33991693066466	0.334792886148132	0.330323429295803	0.336794045944875	0.340399178973348	0.34048495505446	0.338060663072504	0.332371420129009	0.331911378610843	0.337805576822068	0.345177330354048	0.348425862590109	0.347733762295552	0.345763695064193	0.348313412188238	0.349199896733946	0.345961789141527	0.344218735988648	0.341804240549237	0.340324766246317	0.343036554472899	0.342068097120814	0.340437749513061	0.341953977394611	0.346303352875225	0.347778847171601	0.345124508335191	0.342371773958139	0.341152710786805	0.342441807817339	0.346237255347599	0.347457312505934
B	Anopheles	arabiensis	f	16	0.210107261197917	0.208538724419492	0.18308414226961	0.202137032452448	0.222537690469989	0.230952075240931	0.225524111009062	0.234981639695449	0.239583976564572	0.2247012808821	0.222932459194886	0.228093576930343	0.233664157694544	0.234965584401004	0.234063394211886	0.234915552413546	0.240692072481351	0.238030112881854	0.232865194631237	0.231498777143612	0.236177674204605	0.235438322793739	0.230534158149093	0.233393813768673	0.23622371278514	0.236567809237751	0.234953658366814	0.241762870860055	0.245837569307682	0.242866602179262	0.243385642436443	0.240931486708898	0.237419357564629	0.238768326738589	0.237936359221573	0.235372837861409	0.233520520429393	0.237740571517507	0.24015993312327	0.238727797784433	0.239259667922379	0.239156949283596	0.239116821561822	0.240579008321113	0.240427681805621
B	Anopheles	arabiensis	f	16	0.266450378549514	0.275854153333901	0.228415527058079	0.257838519621273	0.263816332549472	0.246153393007397	0.251796400185097	0.263350185559576	0.268303399234855	0.261827082784298	0.259466852774357	0.261177771333137	0.264201412705184	0.263727205757617	0.261165083950724	0.260245120190537	0.264435699869542	0.264892441941926	0.26501001550344	0.266880648797733	0.264949405559556	0.265315721371315	0.268381698465543	0.269874835883084	0.270611471928326	0.269629874180721	0.266802564683955	0.269049272034622	0.269189213354229	0.26593270140374	0.271448113349728	0.272814440936506	0.270064568919963	0.269807511387222	0.271422164855025	0.271252174762015	0.267790507246888	0.270101651892992	0.272195251305427	0.271154479632517	0.267708110096529	0.268679221234288	0.273055331275343	0.276532524260044	0.276624602970196
B	Anopheles	arabiensis	f	16	0.131208149972549	0.14345438955014	0.100386056756196	0.112044884316719	0.135366768584043	0.148725290678451	0.137893675066744	0.13364961192302	0.131084133992036	0.123199207603388	0.122109663437686	0.121774116534259	0.120066108037177	0.119741961808561	0.124212179696385	0.129018021602533	0.127961308866594	0.128053316105002	0.124639417635926	0.118184679423571	0.127023304959586	0.129225861510155	0.123826148146626	0.127214506260241	0.127975965425329	0.124772226894568	0.119796961396021	0.119966066349597	0.124165929259156	0.129895504317777	0.133552775189154	0.133206294595628	0.130050472672004	0.127183485488431	0.127825455639267	0.126968910011726	0.121758564716845	0.12403525509834	0.125401231840883	0.123261808289822	0.123118566370591	0.124303522779574	0.125449871297142	0.124971169886917	0.125215301692113
B	Anopheles	arabiensis	f	16	0.310248427444569	0.325112864739362	0.348891697153196	0.337663049221052	0.343060888236743	0.357039973221917	0.342183728706376	0.347779500079373	0.358766524964341	0.356759981257897	0.350550864017013	0.338801947940317	0.329870911690249	0.346800036914866	0.354140583106888	0.351496635240616	0.35043532670085	0.35139326689206	0.350847604784512	0.348163611289264	0.352431813045091	0.351206846513305	0.346735605366652	0.353729319123381	0.352939089053084	0.352601027833183	0.362657254227217	0.360288921820057	0.358249279540468	0.362148388458402	0.360223632361494	0.356647062799102	0.3544999502321	0.356482575033599	0.357379839340392	0.355250294788103	0.350988614963357	0.353484541045147	0.356915369270946	0.358404375012596	0.359364825813479	0.359085303576184	0.358726590817128	0.359915202552488	0.361249145983871
B	Anopheles	arabiensis	f	16	0.329996448552028	0.315976196654176	0.286858687198025	0.293813524824802	0.304501644052658	0.310174901400227	0.312331425807423	0.306337833920217	0.310169603065759	0.331850755189286	0.331513066352969	0.320442377649035	0.312363155302336	0.324065959211678	0.320357558347899	0.308773745863124	0.309962624644998	0.318020579655245	0.323407353068929	0.321704383460829	0.322344305042956	0.31963741213955	0.316942976746199	0.325506055265368	0.32367186276104	0.318594728369005	0.321960362157889	0.326674572014038	0.327719009034499	0.32563616986913	0.331627254860206	0.331354086924817	0.326495828271658	0.326821686116697	0.32606101644134	0.324551376760166	0.324136969846712	0.329258877296118	0.329064318502269	0.32354036374828	0.327913082641905	0.329598830747741	0.328067923578647	0.327079655380597	0.327727026222404
B	Anopheles	arabiensis	f	16	0.207877653960642	0.204436136747359	0.178449292112145	0.184322753769906	0.190432278520084	0.189799197588664	0.187093524939671	0.200328357294423	0.208043302048952	0.194946689520625	0.188632040140176	0.181579553006832	0.17708546027157	0.196241246119945	0.201447824630301	0.193948920220758	0.188991662755241	0.195437712294951	0.199129010543967	0.193503808007242	0.199495150087027	0.198289040209412	0.189900512581196	0.189869295611256	0.19315654353422	0.196014164898082	0.19604781539943	0.19811448319462	0.19935243552611	0.198491297927809	0.197798927176678	0.198002090581694	0.198681328315919	0.198742368562711	0.199065061675067	0.197845048780188	0.19489136952968	0.198721626103502	0.199574457566255	0.196046376020176	0.198545393217198	0.199847929373954	0.198753350777685	0.196533575538416	0.198395763910132
B	Anopheles	arabiensis	f	16	0.0863268420890152	0.0969986645126751	0.0746747471837294	0.0939950086473384	0.100282497676017	0.0940361181995521	0.100565377432583	0.0859071741704466	0.0771177840858712	0.0932095785976305	0.0901621357378367	0.0850716740418253	0.0874806066626799	0.097616899120075	0.0969206877590515	0.0933249156376548	0.101045008391373	0.0940863144358721	0.0890455673977507	0.0954646595103354	0.0917441442876639	0.0922478899815059	0.0977858044856038	0.0980589574136766	0.0975944645905923	0.0973961980949731	0.0975166499655716	0.0973622073119091	0.0951156477093238	0.0915914412869938	0.0928060757029998	0.0955160118368857	0.0963374134700877	0.0919734808059408	0.093290068872737	0.0943350097036903	0.0903914440831468	0.0943330263346936	0.0958936124508669	0.0932387826184452	0.0969588790613651	0.096648354268326	0.0940710458755317	0.0950222195912696	0.0969775372945852
B	Anopheles	arabiensis	f	16	0.130021922929099	0.147966286937623	0.0862556879877722	0.114012579765594	0.13844766956822	0.135740303681157	0.112396480333017	0.116072361449663	0.119595875099651	0.101950425206577	0.118147762985484	0.120469893465801	0.102655913657057	0.110503595131619	0.115027748491868	0.113757434674602	0.113194667072578	0.123707755977562	0.128888997366572	0.121425827540881	0.124325368379272	0.130349497375486	0.13212271215505	0.121322422333899	0.122778088297833	0.127367581092941	0.122021521996773	0.126076935223711	0.127775560005124	0.122495252150996	0.12183326222167	0.125096697762914	0.12736909925384	0.121605793816008	0.123133452417767	0.125851848818878	0.123102278365205	0.121275074895789	0.120889143051929	0.121463072180403	0.121360560913465	0.12377692993144	0.126620634022308	0.126146292385989	0.12433133868838
B	Anopheles	arabiensis	f	16	0.0563549165638153	0.0252367650934942	0.00963334522454455	0.053387343881505	0.0627769815913823	0.0457123529523235	0.0561303406008512	0.039262608703555	0.0185525093839556	0.0183188175390783	0.0265211791169968	0.0234328228814489	0.0156339474111314	0.0445123771306999	0.0501971585722351	0.0409782401127719	0.0453021499989076	0.0404413605919273	0.0328215305416344	0.0319860629853934	0.0505456352473986	0.0539975781929981	0.0412050385054478	0.038590290506579	0.0440850700153114	0.0458475440889681	0.035674994980638	0.0455606070194116	0.050469632128354	0.0407284303010354	0.0406509836221031	0.0450733071521442	0.0471818907219316	0.0391417361286834	0.0391051793383115	0.0414522388573408	0.0396481633661137	0.0415295182183755	0.0445666004191185	0.0462870894305209	0.0441475816366935	0.04273223849636	0.0430605114153803	0.0446167443573296	0.0461960392764368
B	Anopheles	arabiensis	f	16	0.258651363596402	0.272345420845423	0.261474851879225	0.274414901905636	0.27865692850548	0.27103428519387	0.261886189687487	0.277274870327766	0.28678671782801	0.26879919355546	0.265506194555857	0.257365220078263	0.246963732565914	0.268881021760488	0.276579246300679	0.273003185189758	0.276494623470708	0.276909473002087	0.273937003858225	0.270087130349238	0.272493815156405	0.273278564261383	0.270462581987838	0.266656274604051	0.272457043386131	0.277054894090791	0.269671650089954	0.273850176747354	0.276707567668364	0.272736650872683	0.27467775895176	0.274282597011125	0.271739558935561	0.271412829218352	0.27294653901423	0.272473624435651	0.268986145778065	0.275493794352623	0.280157886761175	0.278370384420648	0.274742723795478	0.274263174722813	0.276286815421306	0.277750161489945	0.278353268258116
B	Anopheles	arabiensis	f	16	0.141722552446278	0.153262590298393	0.147652561693696	0.175355427854852	0.181653855390222	0.166172368124959	0.15302379556137	0.156067732121204	0.163390511750858	0.163302063605238	0.160385006766008	0.160673198796069	0.163729375329041	0.161279302950491	0.162929892098279	0.165098100579674	0.161668438722156	0.16968651379782	0.172381814611806	0.162771533102863	0.16855143914431	0.174769010906925	0.175540878719707	0.171888920845445	0.174523220147001	0.176167040033448	0.168957286405301	0.170002648238075	0.174798658685108	0.178179226149962	0.175604661313394	0.175261187399453	0.17670748192848	0.175031407448287	0.171200014341133	0.168538676542263	0.169475707681514	0.172943971530583	0.17361988532975	0.171389873775441	0.173175583239432	0.173202255995633	0.172844242728697	0.175546686083958	0.177227654814891
B	Anopheles	arabiensis	f	16	0.199480334081166	0.202817738108985	0.159069765370906	0.195372998973107	0.217711571083524	0.211260936925906	0.195765329065639	0.185253849619915	0.186064228408512	0.195114587842392	0.184011231941129	0.174870073682376	0.17930502475896	0.198744689576474	0.203942124714102	0.194580677143879	0.183072711826943	0.192765583522066	0.201108609402479	0.195058319850966	0.20090952413295	0.199297829877817	0.191436812007373	0.195572876195629	0.204077949224291	0.206895957701948	0.198352046696782	0.201901174341968	0.204140860916006	0.199528455168565	0.201677754724406	0.203519418998358	0.203706298362713	0.203558322056099	0.203638184152683	0.202311018273652	0.199173177951105	0.200254073943274	0.202154096335887	0.20262741396648	0.200773771759219	0.200839524945757	0.202533630679399	0.203825109060901	0.204985706887961
B	Anopheles	arabiensis	f	16	0.27105243987369	0.269917530735362	0.261002452756812	0.289210731099072	0.299675524666193	0.289783268382805	0.279955199756586	0.283434530232865	0.290761965200447	0.293068283097355	0.300314733878158	0.294067662570697	0.279587301849675	0.292202624415348	0.295874899124469	0.290037215058517	0.286079101655602	0.288493602705831	0.2917175216227	0.292004007515085	0.294067179517149	0.292899575704477	0.290577227125706	0.295207770892572	0.299788257809512	0.300358791849221	0.296197324975437	0.30027759521926	0.301561834423404	0.296819043431619	0.300753820782396	0.300516242439007	0.297185291971852	0.298730338631715	0.299860520158416	0.297855546897457	0.29338279515983	0.298548285468113	0.303199738426107	0.302413244725877	0.297591016062868	0.297155406492919	0.299666942817817	0.300009746926898	0.300612570138689
B	Anopheles	arabiensis	f	16	0.128619057858027	0.126694150707642	0.0853978155218479	0.100297370448963	0.116375345308057	0.118683512151893	0.109782685565835	0.107473729895469	0.111264944229942	0.114526683960782	0.0995649702257562	0.0885442355473429	0.0919392261486521	0.109221286771086	0.111650737833472	0.104520621539474	0.104715340116306	0.111623776433778	0.110525806728918	0.0992428931781294	0.114247424516066	0.111958351859684	0.0935454105869669	0.09727713911288	0.106124921301989	0.110495589804458	0.105843397889273	0.107387663762521	0.107222712560918	0.10315098854081	0.107255372010579	0.10875869762907	0.106602145859197	0.10471050547529	0.10648561293144	0.106663460567402	0.102241330300193	0.105209080179585	0.108920143807686	0.109405653597161	0.105931959576735	0.105981704473258	0.108279971988045	0.108507336119584	0.11121214771644
B	Anopheles	arabiensis	f	16	0.154599026197632	0.157377428567226	0.13366711779402	0.161178546860505	0.169794531276183	0.155063529190285	0.14270629817852	0.146617536093847	0.155113956265982	0.155480827856547	0.14491732440759	0.140513574702103	0.146375099227345	0.152339137943928	0.157743380450534	0.159630676264461	0.156500629017759	0.164760397292391	0.167982162158015	0.158460573071374	0.160115552338523	0.161226541900531	0.158563761506846	0.155510812494292	0.159107967858349	0.161413811889435	0.154767497102988	0.157089144191371	0.158733746716761	0.156101798999443	0.161302323596677	0.159068889013106	0.153582649199916	0.158636038536443	0.158196911885252	0.154713734033352	0.153650911460252	0.15971280807986	0.161511198101275	0.157559358274643	0.159887809067995	0.16098713747669	0.160328172590929	0.159903923437734	0.162786101860831
B	Anopheles	arabiensis	f	16	0.0565715545914372	0.0540670451980761	-0.00271316509121416	0.0192877720675596	0.0544565431008248	0.0685107675618809	0.0382485890738796	0.0340090294414794	0.042281689809059	0.0394221189823677	0.0177804821714157	0.0183893140177406	0.0415384285529176	0.039781589122544	0.0407802189668968	0.0440511376166508	0.0415837091891685	0.0394109365669357	0.0372384835323842	0.0354206887782581	0.0390149404815026	0.0367174321321327	0.0316897580025972	0.0394898907002024	0.0376451385440624	0.0340605019345074	0.0407731447260132	0.048062513639886	0.0466748823091994	0.037765841935483	0.0416418028871056	0.0431015867664149	0.0413573714816898	0.0425672939977575	0.0411576261984726	0.039588776699605	0.0406209367825477	0.0434696237558564	0.0436938340998965	0.041509252119757	0.0436362058286824	0.0430635863676903	0.0413710739444723	0.0429462170386252	0.0461629073626404
B	Anopheles	arabiensis	f	16	0.0620084982669253	0.0642845556616796	0.0257881209203973	0.0654029851222404	0.0756900338048711	0.0551290002273272	0.0509926226817841	0.0482276212417423	0.0406210082625499	0.0282663091297885	0.0326627806054619	0.0350647733640035	0.0329299255316144	0.0464055516325459	0.0450833332211304	0.0371474699449042	0.041483424672741	0.0415524911548681	0.0382191554816766	0.0366356597351363	0.049704986815612	0.0538433457080448	0.044613723819038	0.0329597522982435	0.0346698771345075	0.0388991152328021	0.0330421353702034	0.0404246008470529	0.0444664872333572	0.0386930373367302	0.0395946868588958	0.0393306294725712	0.0378854848328378	0.0389607456988177	0.0428203274811415	0.041427848164005	0.0320043908872891	0.0374839603206445	0.0416904593398783	0.0390799065146072	0.0391037362403229	0.0390944181089321	0.03947835447483	0.0412595462202537	0.0415228771239785
B	Anopheles	arabiensis	f	16	0.18520099525874	0.17743076361017	0.172197336804658	0.197183417900609	0.200366471775452	0.185913048271168	0.183930576824972	0.188562343524231	0.192022283986086	0.190314148875063	0.194581604482299	0.192833058006966	0.185600568897921	0.18887084611278	0.193146790819296	0.19124487510565	0.179866283559832	0.190003262804189	0.195961676663157	0.184931931344056	0.194841327959445	0.19964432701996	0.195197712121867	0.195072987726093	0.198258595456934	0.199860357428593	0.195795937634173	0.193749551922063	0.192837111130759	0.192652350331137	0.195485416814344	0.197407386527308	0.197905042184542	0.198137910902599	0.196421805777046	0.193321583607971	0.190651790481388	0.194520555159832	0.196997062950225	0.195407411454635	0.193780510051639	0.194459553275182	0.195991341795326	0.195700102637908	0.198070018824014
B	Anopheles	arabiensis	f	16	0.202780255765074	0.209538766680811	0.202010082146521	0.222027192885905	0.232270947264927	0.225604972306863	0.207776329775952	0.214111930374295	0.225579041757065	0.221510422862585	0.205503670628182	0.200134868857488	0.209783981788388	0.220459320428371	0.219070360890434	0.214371878600678	0.221129737924361	0.223839800627097	0.225916850711997	0.22984590326724	0.230490552756284	0.226543504259954	0.223098969041194	0.231074094838825	0.23270431901208	0.229822100167624	0.228675677607863	0.22912669216228	0.230947526926995	0.232199312654446	0.226610709186656	0.225558190336699	0.227977070775245	0.226571407423309	0.229265372466151	0.231366296607749	0.229452915361257	0.233964276134248	0.235445344194636	0.232108617616163	0.232838507613967	0.23332147002228	0.233093207423491	0.232949406717752	0.233982508248542
B	Anopheles	arabiensis	f	16	0.0658963420679199	0.0683840206961261	0.0304199549020519	0.0845633465050017	0.100660933708981	0.0771131798625442	0.070755136078346	0.0747698842532864	0.0732845625333215	0.0586567111852111	0.0608065026800258	0.0605137108563032	0.0569812843251297	0.0753027443450096	0.0857891895686784	0.0829548647462597	0.0718394261916511	0.070699532292397	0.0737829568583778	0.0751135204638682	0.0771101127462279	0.0762574221514992	0.0725634716282343	0.0688630509860027	0.0718267036336939	0.0750757735177266	0.0718873776505941	0.0749950603300594	0.0761398006603878	0.0732465284465402	0.0794222826857277	0.078172046382103	0.0724357834749582	0.0749731643597606	0.0774060336475123	0.0771011819388731	0.0739024876382882	0.071859341703432	0.0726688534146409	0.0758060138068607	0.078540629531556	0.0781119341612998	0.0762140951906783	0.076218671002232	0.0772482673963706
B	Anopheles	arabiensis	f	16	0.233042679346262	0.212241130335289	0.187860901120012	0.209199059141344	0.20906461159114	0.201631465716591	0.238868757375297	0.215726550312179	0.189040546676606	0.209202127421854	0.208688150009671	0.198122371405299	0.192354753453636	0.210622683768242	0.214999260285127	0.206521535394116	0.200677417978625	0.212894467754908	0.212542690563876	0.189995990723142	0.202989951384446	0.210900964537485	0.205580125206261	0.205006054773187	0.208103412215911	0.20764113535618	0.199130336369505	0.205961445832024	0.210443883748274	0.205333580139174	0.207450851237083	0.207356190445045	0.203992102200199	0.200592007816481	0.204112977178811	0.206892421750223	0.203370953070065	0.206273811124314	0.209441076134242	0.209216806982594	0.204992569335565	0.203776921205708	0.206012437368663	0.209088322166451	0.207549887169431
B	Anopheles	arabiensis	f	16	0.230082303142274	0.222871073151929	0.197599984381545	0.234075364512782	0.231911857059997	0.206694967205835	0.228823128603255	0.23015872775268	0.220422605163271	0.217494622102935	0.219348810029034	0.219370157759557	0.218491230402955	0.228827677223797	0.223374161963586	0.21104879687802	0.211526101366406	0.218405351136335	0.223040853267776	0.221407055202507	0.222086017113901	0.215786991933951	0.209012761887239	0.22197550435531	0.226326316408129	0.222017300879777	0.217118747915985	0.221014092828308	0.221764064583535	0.216824367094681	0.225081212781007	0.224765677214265	0.219210793094138	0.22421641790141	0.225456149792472	0.222387433297246	0.218491871559788	0.222930171989829	0.226402181853523	0.225476879724887	0.224259277703558	0.226803006170674	0.229930110132483	0.228165757377113	0.227431091535355
B	Anopheles	arabiensis	f	16	0.226171131990156	0.226508052185014	0.236217129171086	0.22137837885024	0.23322504622217	0.251136817364549	0.219335564065578	0.21844530742681	0.2343916242302	0.239849984489804	0.216337010927328	0.204153320072482	0.214165861131251	0.225166751731069	0.218944448888015	0.208594935981691	0.215722799538691	0.218913684121668	0.221225861821617	0.225401914637299	0.226249156517291	0.222481110194672	0.219262769195397	0.227683877520763	0.226077398170448	0.221198530274032	0.224443712192317	0.230317669081012	0.228694637757008	0.219840526946412	0.224429062415686	0.223218166462638	0.216890970662767	0.216132676932093	0.215595035381321	0.214227407846736	0.213206713217282	0.220705817583058	0.224259119109272	0.221291247814962	0.222538237551176	0.223518279764987	0.223705329208012	0.223918459914573	0.227038795372251
B	Anopheles	arabiensis	f	16	0.0603468737494099	0.0652999711573852	0.0260967829159775	0.0479096614292329	0.068935635968054	0.0744793944562916	0.0693830782179409	0.0639785888625159	0.0547135935051118	0.0415708837816762	0.0540664934457776	0.054862650065681	0.0439714114497694	0.0706217748143618	0.0799190603972946	0.0727165074318714	0.068533764844471	0.0700797684242029	0.0702003233644942	0.066469064279333	0.0729000676706383	0.0753268774731772	0.0712659670404387	0.0676217017967803	0.0709997566950236	0.0729453460292955	0.0657881104764184	0.0717719112743407	0.0743340676520211	0.067598672932666	0.069971227094392	0.072047358381908	0.0710460305556786	0.0675636226310334	0.0725443651086045	0.0758350841127475	0.0699432401793932	0.0721732609472027	0.0737307812683439	0.0721837453867792	0.0748547254474401	0.0748443148798516	0.0731014134137309	0.0732456371945486	0.0744246058563752
B	Anopheles	arabiensis	f	16	0.332585540666551	0.330705604505263	0.301229604441213	0.340547686078572	0.335948134902829	0.30250758842613	0.316499275430522	0.32734673220415	0.326460147205519	0.316657125256046	0.309819828073042	0.311347056685212	0.318847867933991	0.322433779576646	0.323860481008714	0.323972951443103	0.324222058364722	0.331679315463299	0.334189022682773	0.326524921764569	0.326663958117552	0.32175986742253	0.313832257662625	0.317320581540569	0.320415382296131	0.32247580396809	0.325471052220361	0.33047937842349	0.328333360688292	0.319094352805287	0.321320212014855	0.321999987061466	0.321063147769722	0.324576134226246	0.325012915445756	0.322443938965348	0.319564027855007	0.323994902934559	0.326923114180079	0.325292235763515	0.32348753803006	0.323335406805265	0.325103531878227	0.327929111578193	0.328198557114587
B	Anopheles	arabiensis	f	16	0.166544644398182	0.145744320851581	0.104999078479765	0.116409416506044	0.13931907232744	0.152427483592998	0.141332141132483	0.136799036356959	0.133991261469329	0.125940040414934	0.123030487349866	0.130492476152242	0.144287588836908	0.152526976090526	0.143255321696418	0.130732130458365	0.135862093943893	0.142278850236719	0.144274616659461	0.141715613341654	0.145371912798079	0.143698270759297	0.138044761076817	0.140537790625396	0.143730576362519	0.14301711100095	0.137184464417416	0.140705297432181	0.141387867951048	0.135932334137598	0.141294776325235	0.144729098156706	0.143556483303587	0.140158652401316	0.139545095170264	0.139885804916357	0.139268673847533	0.141264620484333	0.143677548336414	0.14491314864604	0.143971703648776	0.143754303988891	0.144344171473478	0.144765528115219	0.145736740467177
B	Anopheles	arabiensis	f	16	0.0577577816348875	0.0465089013234759	0.0104912176904689	0.0657538059483501	0.0919814050134931	0.0812350876052064	0.0747926647478156	0.0769465130333432	0.0791900175291624	0.0742554400008845	0.0682633264513414	0.0661662140410661	0.070030556463244	0.0811815077820128	0.0819915446336752	0.0775532872195506	0.079621576913525	0.0766348338849491	0.0769512451621562	0.0836863012956456	0.0813210207712047	0.0764970079465044	0.0745090919002479	0.0800318694032197	0.0829157188297533	0.08134489153395	0.0779291326139801	0.0876312390278341	0.09145444616724	0.0839814632234823	0.0892780436348273	0.0880153588084933	0.0812646034764394	0.0803649996064263	0.0833841843667674	0.0857935151498928	0.0847072200049219	0.0849251084839854	0.0853535823790894	0.0853839132647722	0.0851593821968564	0.086142822596838	0.0872762754105855	0.0867698291783695	0.0871316572851416
B	Anopheles	arabiensis	f	16	0.0953120840855778	0.0949800841179647	0.0554371291354273	0.0915955073573225	0.0983549539334983	0.0788053715222153	0.0862103513802631	0.0733056309836119	0.0659323263206026	0.0826458367572884	0.0713163752201342	0.0670905492329634	0.0786966179050043	0.0823515859763366	0.0788763356514973	0.0769215302964292	0.0855405278418227	0.0798290536974926	0.0723696847590524	0.074702304224264	0.0872742020877879	0.0853824606651066	0.0729424952705715	0.0779816149373715	0.0851577144120891	0.0845839808313542	0.0729815638154816	0.0777364584722331	0.0799251961314992	0.0733186838150253	0.0821064540797598	0.0846948072020617	0.08059491898705	0.0798936560843872	0.0807404632950633	0.0813841245624398	0.080566485916813	0.0789049655572388	0.0780662168491929	0.0787983560994461	0.081107885919928	0.0822534764366185	0.0808524722442782	0.076889123732649	0.0792695458566124
B	Anopheles	arabiensis	f	16	0.0891746936499808	0.0924867671251916	0.0888051159521533	0.0920273131984632	0.0982553247912907	0.105328913537175	0.110607356864393	0.105923396292899	0.0920685229753193	0.0768071407662425	0.0951199455561466	0.0986544597591319	0.083176651048396	0.101303032444871	0.0959108836112251	0.0782000051076192	0.0797460671736452	0.0925073476735921	0.0991778103558873	0.0932790592702693	0.0987930851059796	0.0963785587861149	0.0890314287414732	0.0985836119321466	0.09955506593635	0.0937410610065405	0.0900124742133236	0.0961093814985619	0.0971828865462577	0.0897516505218451	0.0944940983195077	0.0948942859731401	0.0905224413277941	0.089129160560259	0.0938860575847726	0.0966829700471584	0.0925399668446187	0.0961146758269412	0.0992957137106496	0.0979576743002301	0.09285722538271	0.0928915381106111	0.0956110353656036	0.0946590455066485	0.0958914516107059
B	Anopheles	arabiensis	f	16	0.162636861199861	0.146338176035235	0.142693253458375	0.154846319222305	0.161707598449159	0.165805016698571	0.179347760779287	0.169172416579266	0.165120384088168	0.185804580225734	0.169258802488323	0.155256339297886	0.161874008514155	0.182907568221599	0.183899650989517	0.171955154481997	0.168454463634162	0.171337703952756	0.171839785974497	0.168115296261578	0.180098551368389	0.182116882408547	0.174736609864114	0.180435311795679	0.179812261440098	0.176094139754273	0.177061206572924	0.184037336662755	0.185002447829338	0.177463986737811	0.177215031484974	0.179032144693297	0.179935555342021	0.177846130473865	0.178248577167703	0.178379579906212	0.176170707908487	0.178529211506557	0.180230344785375	0.179811887776844	0.181313397013601	0.180982743508213	0.179840496631031	0.180417074800982	0.181020944679754
B	Anopheles	arabiensis	f	16	0.0555082350002852	0.0491304648608549	0.0487997004844297	0.0732476384783869	0.0794624250918864	0.0765123302020232	0.096206619927125	0.0974658764270235	0.0837919674904438	0.0689859050175506	0.078833698992512	0.0824915292372259	0.076670524759322	0.0955881532623787	0.0895457575438845	0.0742949398898084	0.082966849345482	0.0831049823097362	0.0776036567097091	0.073803433864082	0.0799693490520899	0.0817519170520191	0.0780501829900738	0.0786260250765247	0.0828771342821877	0.0852899198256102	0.0817114366698862	0.0847346100229387	0.0840734037526446	0.0772276901705426	0.0791292257321084	0.0807786810783674	0.0794204694984802	0.0755897219124567	0.0801657707309487	0.0830870619589777	0.0769137114313261	0.0786084079423012	0.0811190111365386	0.0811770564525254	0.081153624597923	0.0823303784931829	0.0836446022366475	0.083301088106109	0.0838371939888846
B	Anopheles	arabiensis	f	16	0.156260650715147	0.158392844062932	0.1339757797896	0.145033970417283	0.156961762376868	0.154489286870092	0.130465490402115	0.122232021354762	0.124464325972296	0.127025386680571	0.134916082173887	0.142476013179041	0.146260291174973	0.144245641629242	0.152556374050894	0.158113625154477	0.14257475259104	0.142422007726244	0.1458389159049	0.143197545664029	0.146342509792009	0.146992891916573	0.146289976721326	0.153355588701916	0.154083085030766	0.150584307434184	0.148623947430081	0.149153635988444	0.148419828162887	0.14643784408932	0.151308762216966	0.15573568187753	0.157446374587074	0.156571477075858	0.153908086142118	0.151316779530967	0.150364216642255	0.152113834821865	0.152721096409068	0.151536848033333	0.152215981692096	0.152176335228084	0.153595010000874	0.159230031431994	0.156624636115848
B	Anopheles	arabiensis	f	16	0.186128462855747	0.193175586956963	0.186876916043426	0.226424255461372	0.224004836689355	0.199521819419839	0.222816578655282	0.21524136682301	0.202385888320221	0.210925447297823	0.207154332898841	0.201573175267883	0.20331771131863	0.221941465906999	0.220680768828829	0.206212017090341	0.200438289297352	0.211850285675589	0.215998595033525	0.204056789587742	0.218747108684114	0.219179380717428	0.205959148848598	0.214124618724555	0.220000169667469	0.220830415240215	0.219866800275427	0.224118254641376	0.22671174293166	0.224554396918688	0.222247114376489	0.223694190578888	0.22482000890367	0.217685252475539	0.218879515259878	0.2221678483535	0.220589928630473	0.221047193906869	0.221453517039186	0.221295345538675	0.222496885559807	0.224781095862846	0.226214856609498	0.224624548825174	0.223838907965324
B	Anopheles	arabiensis	f	16	0.30176693357782	0.281821989357737	0.275045895746333	0.331898650603486	0.353572041101657	0.337923077227085	0.324665754539357	0.323411943122346	0.332006650886311	0.341966634738043	0.329043839877094	0.321908985391747	0.329850089825565	0.340201282236932	0.343840246108038	0.3423838905834	0.341821960048068	0.343704829668753	0.34100968315481	0.333593234152413	0.342565997684585	0.345205118101296	0.339837177327151	0.342055819655549	0.34720104401742	0.350392376514163	0.348259203439809	0.347052004966087	0.346994734020707	0.347750814715887	0.349449326712949	0.348432492860542	0.345681188463757	0.344821351546401	0.349471272251415	0.351969216894426	0.347618312286696	0.350373262874127	0.352832994339003	0.352386383990308	0.353516116172487	0.353483450526535	0.353855185433645	0.357138580939068	0.357513209378405
C	Anopheles	arabiensis	f	1	0.1666991	0.1525152	0.1304861	0.1349252	0.1407114	0.1457979	0.1514074	0.1503478	0.146397	0.1442538	0.1441638	0.1440706	0.1428809	0.1512611	0.1550587	0.1530722	0.1475062	0.1498809	0.1542592	0.145326	0.1483164	0.1519211	0.148066	0.146846	0.1466095	0.1471148	0.1493414	0.1489136	0.1465974	0.1440374	0.1441774	0.1462498	0.1506358	0.1526902	0.152418	0.1496305	0.1480465	0.1485105	0.1501697	0.149362	0.1499938	0.1508673	0.1506865	0.1491981	0.1482836
C	Anopheles	arabiensis	f	1	0.2759333	0.2714408	0.2662675	0.2727754	0.2765268	0.2775934	0.2868812	0.2865762	0.2820468	0.279915	0.2808343	0.2818442	0.2814914	0.2844606	0.2853449	0.2837221	0.2810717	0.2819228	0.2844803	0.2852865	0.2855835	0.287014	0.2913118	0.2867683	0.2834302	0.2830669	0.2878805	0.2859816	0.2808964	0.284517	0.2846611	0.2842511	0.2858355	0.2883482	0.2886796	0.2859125	0.2846598	0.2837855	0.2834126	0.284867	0.2845399	0.2840627	0.2853239	0.2852405	0.2846323
C	Anopheles	arabiensis	f	1	0.2620609	0.2556696	0.238406	0.2428003	0.2480071	0.2522041	0.2536093	0.2541225	0.2540026	0.2531962	0.2477309	0.2430397	0.2418729	0.2428763	0.2458477	0.2502789	0.2447497	0.2454484	0.2487999	0.2469711	0.2446055	0.2442318	0.2484947	0.2471054	0.2443741	0.240944	0.245267	0.2453461	0.2423685	0.2388351	0.2377246	0.2387433	0.2428048	0.2478325	0.2489873	0.2448145	0.24255	0.242991	0.2451541	0.2451936	0.2452518	0.2455496	0.2465007	0.2452388	0.2445616
C	Anopheles	arabiensis	f	1	0.180959	0.1833594	0.1765746	0.1837973	0.1837262	0.177177	0.1809357	0.1771027	0.1733793	0.1847478	0.185539	0.1813277	0.1730857	0.1860768	0.1900287	0.1826511	0.1813144	0.1834337	0.1857335	0.1789296	0.180483	0.1849035	0.1893875	0.1859967	0.1825598	0.180392	0.1839116	0.1836476	0.181014	0.1799588	0.1807329	0.1827655	0.1862568	0.1854741	0.1833645	0.1804959	0.1813515	0.181927	0.1823086	0.1832733	0.1842041	0.1844481	0.1828354	0.1815939	0.181611
C	Anopheles	arabiensis	f	1	0.1439147	0.15132	0.1343712	0.1369788	0.1388197	0.1392487	0.1495644	0.1498981	0.1448222	0.1383468	0.1396273	0.142175	0.1431809	0.1434552	0.1427142	0.1409883	0.1381749	0.1399395	0.1425113	0.1357198	0.1361775	0.1380935	0.1377772	0.139563	0.1390757	0.1354257	0.1386718	0.1396096	0.1390261	0.1390421	0.1394994	0.1396996	0.1388252	0.1408761	0.1404786	0.1361336	0.1377813	0.1395019	0.140844	0.1396025	0.1400923	0.1408715	0.1403703	0.1400062	0.1387871
C	Anopheles	arabiensis	f	1	0.1936298	0.1907916	0.1807221	0.1880729	0.1918559	0.191231	0.1874926	0.1830443	0.1812254	0.19077	0.1946226	0.1945397	0.190153	0.1948055	0.1960448	0.1927304	0.1869899	0.1896803	0.195162	0.1898778	0.1913746	0.1943718	0.1956299	0.1955024	0.1936419	0.1898699	0.1902748	0.1903734	0.1902248	0.1898888	0.1897069	0.1906186	0.194179	0.196285	0.1959188	0.1926319	0.1917579	0.1916537	0.1920959	0.1925738	0.1932583	0.1943906	0.1965578	0.1942009	0.1923828
C	Anopheles	arabiensis	f	1	0.2626033	0.2589054	0.2459015	0.2481602	0.2480283	0.2454518	0.2530289	0.2554631	0.2565672	0.2626892	0.2571545	0.2512431	0.2503175	0.255556	0.2579248	0.2565979	0.2513536	0.2529992	0.2575955	0.256676	0.2588119	0.2607577	0.2601005	0.2563747	0.2544252	0.2551603	0.2584706	0.2577746	0.2548873	0.2555172	0.257299	0.2588619	0.2587958	0.2606911	0.2607541	0.2579266	0.2577028	0.2572327	0.2568078	0.2584361	0.2590831	0.2591041	0.2585813	0.2579207	0.2567179
C	Anopheles	arabiensis	f	1	0.1970014	0.192261	0.1788394	0.1773668	0.1798789	0.1851754	0.1951642	0.1934872	0.1882033	0.1916948	0.1950613	0.1944483	0.1864692	0.1889958	0.1893713	0.1863272	0.1824317	0.1836302	0.186931	0.1857519	0.1865706	0.1872053	0.1859791	0.1830667	0.1819584	0.1833408	0.1831969	0.1838782	0.1843046	0.1798781	0.1803156	0.1818085	0.181253	0.1857484	0.1876222	0.1848478	0.1838143	0.1837533	0.1846036	0.187058	0.1869667	0.1861942	0.1866097	0.1845905	0.182861
C	Anopheles	arabiensis	f	1	0.1661178	0.1633764	0.1540434	0.159018	0.1662433	0.1739231	0.1752303	0.1685443	0.162049	0.1716209	0.1739539	0.1719726	0.1656507	0.1666741	0.1675275	0.1673305	0.1661259	0.1707101	0.175952	0.1679087	0.1688963	0.1715241	0.1710063	0.168737	0.1661817	0.1635427	0.1678561	0.1682516	0.1662694	0.1664226	0.1637338	0.162843	0.169258	0.1718455	0.1724488	0.1713654	0.1689271	0.1683512	0.1691851	0.1699453	0.1699203	0.1698037	0.1703873	0.1681068	0.1660964
C	Anopheles	arabiensis	f	1	0.2837992	0.2801858	0.2638932	0.2657573	0.2694221	0.2735912	0.2823015	0.278973	0.271885	0.2736435	0.2704894	0.268254	0.2701408	0.2786231	0.2789563	0.2705217	0.2685364	0.2698337	0.2728935	0.2752081	0.2754166	0.2756267	0.277426	0.2766688	0.2746447	0.2714833	0.2749458	0.2750389	0.2726215	0.2692701	0.2668451	0.2664576	0.2703032	0.2720565	0.2722238	0.2708047	0.2686044	0.2680477	0.2687269	0.2693173	0.2687671	0.2681255	0.2685989	0.2667351	0.2655988
C	Anopheles	arabiensis	f	1	0.1887088	0.1785279	0.1745899	0.1740601	0.1759889	0.1798959	0.1866931	0.1874684	0.18625	0.189126	0.1882211	0.185781	0.1822948	0.1833121	0.18143	0.1761032	0.1719579	0.1774762	0.1854527	0.1777593	0.1774779	0.1802691	0.1841909	0.1826262	0.1798143	0.1763905	0.1809457	0.1810786	0.1781916	0.1757099	0.1742113	0.1743325	0.1775928	0.1781973	0.1788616	0.1802579	0.1760395	0.174742	0.175858	0.1780013	0.1782244	0.1777932	0.1778735	0.1782692	0.1776161
C	Anopheles	arabiensis	f	1	0.2082769	0.2000213	0.1902822	0.2010431	0.2035275	0.1984158	0.2067736	0.2072159	0.2051555	0.2089071	0.2056152	0.201341	0.1986251	0.2073405	0.2095314	0.2037728	0.19562	0.1963542	0.2004113	0.1947037	0.1965867	0.200248	0.2021856	0.198729	0.1962489	0.1958724	0.2002116	0.2004159	0.1980305	0.197405	0.1958629	0.1953917	0.1985117	0.2006671	0.2004399	0.1972937	0.1953994	0.1957628	0.1975483	0.1974059	0.1971956	0.196971	0.1967819	0.1946611	0.1928227
C	Anopheles	arabiensis	f	1	0.2230407	0.2201766	0.2154702	0.212938	0.2168464	0.2261285	0.238192	0.2300653	0.2166213	0.2217181	0.2210778	0.2193624	0.2185437	0.2252165	0.2264317	0.221226	0.2138795	0.2159823	0.2218417	0.2186483	0.2163088	0.2151331	0.2157467	0.2165196	0.2178252	0.219777	0.2207731	0.2186816	0.2151034	0.2153001	0.2150375	0.2149345	0.2156816	0.2170237	0.2176568	0.2172212	0.2156831	0.2151683	0.2154404	0.2157159	0.2163098	0.2164528	0.2149593	0.2139238	0.213661
C	Anopheles	arabiensis	f	1	0.1615456	0.1548596	0.1521361	0.1517387	0.1532344	0.1560074	0.1564293	0.152852	0.1486943	0.1499506	0.1535159	0.1523531	0.1411072	0.1506684	0.1548778	0.1512273	0.1443079	0.1470287	0.1530126	0.1469905	0.1478248	0.1498478	0.1493624	0.1483134	0.1455346	0.140691	0.1459534	0.1478939	0.147148	0.1443754	0.1420281	0.1411465	0.1435256	0.1481625	0.1499693	0.1475249	0.1485423	0.1464115	0.1424712	0.1430765	0.1444689	0.1459027	0.146542	0.1458839	0.1443927
C	Anopheles	arabiensis	f	1	0.1558494	0.1503752	0.1432324	0.1388862	0.1331356	0.127434	0.1447002	0.1478033	0.1463593	0.1551487	0.1528415	0.1459924	0.1360321	0.1466204	0.1540463	0.1557389	0.1489653	0.1487145	0.1510884	0.1470992	0.1477486	0.1496326	0.1507635	0.1498036	0.1496354	0.1508007	0.1535777	0.1506358	0.1446333	0.1438991	0.1450345	0.1463738	0.1464415	0.1503544	0.1515243	0.1481645	0.1484736	0.1484692	0.1481407	0.1475469	0.1473813	0.1476047	0.148396	0.1484791	0.1484316
C	Anopheles	arabiensis	f	1	0.1401559	0.1342518	0.1110484	0.1139728	0.1152389	0.1136764	0.117936	0.1191942	0.1192527	0.1205936	0.1208788	0.1183323	0.1108884	0.1174914	0.1223349	0.1237044	0.1206864	0.1216274	0.1230536	0.1152167	0.1166937	0.1204041	0.1220726	0.1221224	0.1196931	0.1144694	0.1202653	0.1192069	0.1143837	0.1154987	0.1155908	0.1166141	0.1210334	0.1229924	0.124005	0.1243808	0.1195169	0.1175299	0.1178681	0.1188147	0.119524	0.1196769	0.1185786	0.1173541	0.116583
C	Anopheles	arabiensis	f	1	0.1591044	0.1532743	0.1444233	0.1437078	0.1466312	0.1519796	0.1565381	0.1574295	0.1575887	0.1621247	0.1561709	0.150187	0.1492111	0.1612119	0.1668792	0.164521	0.1551105	0.1565313	0.1622199	0.1571851	0.1582921	0.1602659	0.1595777	0.1574089	0.1566463	0.1578561	0.1565054	0.1576657	0.1596148	0.1559611	0.1557727	0.1567943	0.1575144	0.1606639	0.16162	0.1591099	0.1572346	0.1570139	0.1580092	0.1588767	0.1589653	0.1589909	0.1597961	0.1587385	0.1574988
C	Anopheles	arabiensis	f	1	0.09574946	0.09446029	0.09211499	0.09266406	0.09208701	0.09087581	0.09827619	0.09208043	0.08367376	0.09301956	0.09555871	0.09399706	0.08829606	0.095059	0.09935214	0.09954405	0.09261287	0.09658359	0.1032988	0.09181979	0.08875123	0.09111299	0.09887086	0.09903788	0.09786385	0.09635657	0.09566153	0.09662607	0.09785439	0.09387226	0.09253697	0.0931456	0.09609799	0.1026078	0.1050005	0.1011401	0.09826557	0.09683277	0.09656334	0.09697444	0.09742945	0.09780686	0.09792923	0.0981586	0.09732833
C	Anopheles	arabiensis	f	1	0.1942501	0.1909881	0.1804049	0.1894441	0.1905628	0.1845216	0.1929328	0.194597	0.1944385	0.2004907	0.1937342	0.1870903	0.1868922	0.1921362	0.1950941	0.195117	0.1936472	0.1961576	0.199724	0.1970907	0.1960795	0.195484	0.1945321	0.195848	0.1964107	0.1956614	0.1979977	0.197984	0.1964487	0.1956069	0.1975869	0.1996339	0.1991536	0.2033271	0.2051333	0.2027217	0.2002582	0.200505	0.2027021	0.204282	0.2031376	0.2017517	0.2029688	0.2023067	0.2020376
C	Anopheles	arabiensis	f	1	0.09819069	0.09579002	0.08361079	0.07896094	0.07534324	0.07314174	0.08815974	0.08694395	0.07923268	0.07807579	0.07916885	0.0765673	0.06571725	0.08119987	0.08799689	0.08308589	0.07835168	0.08159683	0.08663918	0.07735643	0.07500451	0.07569608	0.07771867	0.07966882	0.07918343	0.0757163	0.08007378	0.08032493	0.07772564	0.07523749	0.07425835	0.07474005	0.07745497	0.0816096	0.08256905	0.07897841	0.07876319	0.07957954	0.08088991	0.08047228	0.08045616	0.0803573	0.07953318	0.07887717	0.07819652
C	Anopheles	arabiensis	f	1	0.2068436	0.2002743	0.1830266	0.1854715	0.1818596	0.1730642	0.1845909	0.183019	0.1778911	0.1845441	0.1806023	0.1766392	0.1779153	0.1818223	0.1813231	0.1762764	0.177695	0.1781112	0.1776651	0.17595	0.1795053	0.1837457	0.1856967	0.1794135	0.1762768	0.1783911	0.1770839	0.178477	0.1804589	0.1748973	0.1750855	0.176804	0.1768154	0.1818182	0.183305	0.1789696	0.1770065	0.1769609	0.1782831	0.1793421	0.178991	0.1784219	0.178949	0.1780468	0.1770888
C	Anopheles	arabiensis	f	1	0.2032395	0.1986215	0.1954754	0.192506	0.1941638	0.1993142	0.1981742	0.1903633	0.1837796	0.19464	0.1999269	0.1969306	0.1812714	0.1958868	0.2025822	0.1978833	0.1935825	0.1963773	0.2007022	0.1919315	0.1950164	0.1996362	0.1988608	0.1942948	0.1915178	0.1915549	0.1975119	0.1977494	0.1941298	0.1913226	0.1899412	0.1901705	0.1930844	0.1969252	0.1974628	0.1934239	0.193698	0.1935304	0.1930671	0.1933678	0.1923571	0.1916828	0.1935215	0.1926071	0.1918126
C	Anopheles	arabiensis	f	1	0.1175653	0.1131247	0.1099272	0.1021773	0.1000938	0.1031804	0.1073958	0.1121077	0.1166813	0.1199572	0.110155	0.1015307	0.1013112	0.1068662	0.1090037	0.1070206	0.103777	0.1073909	0.1126581	0.1062941	0.1082097	0.1108119	0.1087936	0.1101827	0.1103952	0.1085721	0.1050508	0.1048116	0.1059964	0.1020432	0.1043995	0.1073585	0.1057578	0.1089171	0.1106352	0.1093312	0.1075388	0.1062985	0.1056344	0.1061071	0.1067024	0.1074064	0.1082905	0.1048879	0.103388
C	Anopheles	arabiensis	f	1	0.2589609	0.2616587	0.2649343	0.2495641	0.2402809	0.23818	0.2476231	0.2467108	0.2431164	0.2493482	0.2450378	0.2394822	0.236743	0.2428551	0.2436645	0.2382112	0.2359403	0.2401255	0.2458545	0.2406984	0.2377991	0.237221	0.239879	0.2389413	0.2376781	0.2366264	0.2369001	0.2366782	0.2358811	0.2337132	0.2336239	0.2355164	0.2404519	0.2405743	0.2399398	0.2394563	0.2384609	0.2383226	0.2386982	0.2380133	0.2360941	0.2348536	0.2369612	0.2354389	0.2346033
C	Anopheles	arabiensis	f	1	0.1676294	0.1614839	0.1482932	0.1485037	0.147251	0.1447219	0.1565818	0.1616126	0.1623279	0.159918	0.1573063	0.1548742	0.1526899	0.1510919	0.1523804	0.1563372	0.1543022	0.1583555	0.1637191	0.1581012	0.1589715	0.1625868	0.1673675	0.160332	0.1560088	0.1570136	0.1551109	0.1547228	0.1548664	0.1518729	0.1521764	0.1541442	0.1571597	0.1620254	0.1626916	0.1573763	0.1545732	0.1551948	0.1580146	0.1583111	0.1580244	0.157142	0.155282	0.153477	0.1530492
C	Anopheles	arabiensis	f	1	0.206262	0.2030604	0.1980949	0.1801417	0.1798892	0.1947414	0.198145	0.1961938	0.1940015	0.2012631	0.2048308	0.2040587	0.1971243	0.1992756	0.2022415	0.2046483	0.1956547	0.1968853	0.2026363	0.2007263	0.2020055	0.2025304	0.1990803	0.2011746	0.2022224	0.2010325	0.2031577	0.2018521	0.1988452	0.1998353	0.2003878	0.2003836	0.1994014	0.2018395	0.203167	0.2022265	0.2023868	0.2038793	0.2056587	0.2021386	0.2019306	0.2024805	0.2011098	0.201176	0.2012121
C	Anopheles	arabiensis	f	1	0.1131867	0.1099376	0.09648443	0.1061823	0.1098205	0.1073503	0.1152103	0.1132594	0.1079663	0.1088377	0.1086849	0.1054366	0.09672736	0.1078205	0.112303	0.1079904	0.1069408	0.1099427	0.1134382	0.1077701	0.110767	0.1147737	0.1146279	0.1106347	0.10802	0.1077297	0.1118346	0.1119511	0.1096413	0.1094504	0.1078786	0.1077463	0.1126062	0.1159982	0.1152864	0.109496	0.1125173	0.1132964	0.1125461	0.114013	0.1120277	0.1103736	0.1137966	0.1146765	0.1144765
C	Anopheles	arabiensis	f	1	0.3155347	0.3160852	0.3321484	0.3145417	0.3076785	0.312252	0.3174257	0.3095003	0.3007919	0.3143165	0.3154192	0.3126844	0.3091727	0.3124986	0.3108144	0.3035395	0.3052588	0.3107536	0.3163575	0.3120952	0.3113545	0.3118805	0.312495	0.3117462	0.309787	0.3065506	0.309323	0.3113574	0.3117871	0.3059378	0.3051006	0.3063989	0.3082302	0.3126484	0.3121226	0.3044333	0.3035408	0.3036884	0.304387	0.304104	0.3057589	0.3073691	0.3065471	0.3036415	0.3018826
C	Anopheles	arabiensis	f	1	0.1963036	0.1982797	0.1779304	0.1768949	0.1812313	0.1878686	0.1796943	0.1829044	0.1894551	0.1868113	0.1868445	0.1857784	0.1811762	0.1834942	0.1853178	0.1857241	0.1817478	0.1804551	0.1808299	0.1813569	0.18722	0.1915474	0.1888023	0.1887849	0.1897803	0.1915549	0.1903379	0.1895375	0.1878673	0.1792756	0.1791704	0.1816453	0.1824132	0.1872674	0.1873179	0.1800376	0.1870175	0.1891617	0.1876581	0.1877207	0.1856211	0.1836556	0.1846329	0.1823976	0.1821823
C	Anopheles	arabiensis	f	1	0.2262956	0.2244756	0.2114678	0.2173618	0.215628	0.2071783	0.2149979	0.2160709	0.2141008	0.2135955	0.2177154	0.2188528	0.2121042	0.2214508	0.2236265	0.2168529	0.2138115	0.2146778	0.2163382	0.2104322	0.212888	0.2167321	0.2174514	0.2127434	0.2109226	0.2135641	0.2162983	0.2153546	0.2119484	0.20909	0.2104114	0.2118269	0.2094292	0.2127694	0.215139	0.214885	0.211514	0.2115374	0.2139105	0.2144303	0.2143163	0.2136211	0.2120597	0.2107304	0.2102728
C	Anopheles	arabiensis	f	1	0.1883988	0.1862422	0.1797481	0.1795404	0.1854459	0.1954602	0.1964487	0.1856411	0.1722456	0.1714262	0.1790883	0.1842936	0.1808757	0.1861308	0.186983	0.1824476	0.1793966	0.1821521	0.1860417	0.1786896	0.1779628	0.1796438	0.1815772	0.1816595	0.180323	0.1775486	0.1802807	0.1811929	0.1806397	0.179005	0.1781165	0.1775535	0.1770636	0.1825674	0.1845416	0.1804423	0.1794181	0.1789514	0.1791135	0.1812371	0.1805644	0.178888	0.1777756	0.176802	0.1767349
C	Anopheles	arabiensis	f	1	0.1655756	0.167624	0.1682202	0.1758844	0.171713	0.1584872	0.1679485	0.1726669	0.1733462	0.1678782	0.167553	0.165751	0.1583515	0.1743072	0.179283	0.1706783	0.1660146	0.1679965	0.172473	0.1699218	0.1721754	0.1734228	0.1689776	0.1690453	0.1713528	0.1756533	0.1722647	0.1706374	0.1697924	0.1661748	0.1652412	0.1657472	0.1672828	0.1722603	0.1740593	0.1708623	0.170516	0.1717205	0.1735255	0.1713729	0.1711639	0.1718119	0.1724933	0.1704348	0.1689846
C	Anopheles	arabiensis	f	1	0.173248	0.1677422	0.1655836	0.1636659	0.1612305	0.158657	0.1608552	0.1672747	0.1726856	0.1662253	0.1642121	0.16133	0.1542589	0.1641369	0.1659366	0.1578411	0.1558548	0.1598219	0.1653835	0.1617828	0.1588858	0.157779	0.1599124	0.1594881	0.1579066	0.1553289	0.1586347	0.1578782	0.1549695	0.1560365	0.1566438	0.1571977	0.1580856	0.1593468	0.1596306	0.1585383	0.1563977	0.1564283	0.1579659	0.1584544	0.1578153	0.1569406	0.1567528	0.1553847	0.1550627
C	Anopheles	arabiensis	f	1	0.2590384	0.259885	0.2565477	0.2534231	0.2568273	0.2649355	0.2605831	0.2510037	0.2435943	0.2543749	0.2548286	0.2517933	0.2474937	0.2479849	0.2471344	0.244301	0.2397917	0.2432659	0.2494446	0.2458902	0.2435624	0.2422357	0.2420645	0.2431416	0.2432306	0.2418918	0.2407383	0.2393488	0.2380451	0.2381087	0.2357552	0.2349769	0.2405278	0.2443381	0.2438233	0.2380051	0.235974	0.2366493	0.2390128	0.2392209	0.2368205	0.2351555	0.2386614	0.238294	0.2369306
C	Anopheles	arabiensis	f	1	0.1685591	0.1657018	0.1542031	0.1577416	0.1573342	0.153484	0.1648061	0.1646206	0.1596667	0.1587542	0.1583924	0.1576022	0.155664	0.1611956	0.1641203	0.1635126	0.160315	0.1632974	0.1673336	0.1586449	0.1580921	0.1610817	0.1656736	0.1645785	0.1617835	0.1578561	0.1610969	0.1601888	0.1571206	0.1583223	0.1590974	0.1596082	0.1598856	0.1614887	0.1617124	0.159798	0.1595123	0.1596791	0.1601737	0.1607749	0.1612064	0.1613635	0.1609727	0.1604506	0.1599047
C	Anopheles	arabiensis	f	1	0.1389547	0.1350514	0.1200293	0.1094983	0.1105784	0.1209025	0.1276501	0.1246101	0.1186663	0.1204873	0.1212957	0.1199083	0.1148723	0.1232603	0.1265681	0.1230967	0.1150364	0.115785	0.1209462	0.1220647	0.1223842	0.1215067	0.1186327	0.1171527	0.1169449	0.1180498	0.1220316	0.1228622	0.1211893	0.117784	0.1173987	0.1182244	0.1191802	0.1236893	0.1252819	0.1221935	0.1201714	0.119982	0.1207598	0.1185117	0.1194319	0.120961	0.1203711	0.1187428	0.1175729
C	Anopheles	arabiensis	f	1	0.1961097	0.1899622	0.1991784	0.1953153	0.1969347	0.2038451	0.2077706	0.2003651	0.1919713	0.2015762	0.2027025	0.1994712	0.1923766	0.198198	0.2005502	0.1979777	0.1967117	0.2019195	0.2077156	0.1979307	0.1965428	0.1974218	0.1968844	0.1985876	0.1989703	0.1973464	0.1979175	0.1976242	0.1963225	0.1926008	0.1937676	0.1960709	0.1965338	0.1996619	0.1996706	0.194915	0.1939935	0.1947593	0.1963872	0.1953818	0.1950568	0.1954502	0.197024	0.1949895	0.1937306
C	Anopheles	arabiensis	f	1	0.2243583	0.2276246	0.2176347	0.2133149	0.21446	0.2192316	0.2141008	0.2107003	0.2095889	0.2137993	0.2102501	0.2067408	0.2071244	0.2183812	0.2199932	0.2107648	0.2052023	0.211572	0.2213509	0.2135906	0.2105587	0.2098641	0.2105815	0.2121178	0.2119548	0.2095623	0.2097458	0.2089177	0.2075421	0.2070376	0.2047407	0.2037099	0.2076038	0.2100938	0.2107425	0.2093106	0.2080014	0.2084847	0.2098308	0.2074962	0.2070433	0.2073577	0.2075177	0.206443	0.2052548
C	Anopheles	arabiensis	f	1	0.3989625	0.3903068	0.3855157	0.3830303	0.3862532	0.3942767	0.4057655	0.3984934	0.3865513	0.3928946	0.3944229	0.3907474	0.3796646	0.3925149	0.3973829	0.3915814	0.3884938	0.389671	0.3917402	0.3857128	0.3894288	0.3943403	0.3947309	0.3910958	0.3896055	0.3914282	0.3926541	0.3923594	0.3904767	0.3854545	0.3875923	0.390563	0.3887193	0.3928404	0.3933038	0.387503	0.3887963	0.3889324	0.3886352	0.3925275	0.391595	0.3896387	0.3906548	0.3898828	0.3891859
C	Anopheles	arabiensis	f	1	0.2970901	0.2939247	0.2793838	0.2790308	0.2836418	0.2911811	0.2948229	0.2975768	0.2998383	0.3020488	0.2965003	0.2902453	0.2862801	0.2957952	0.2993555	0.2953868	0.2910115	0.2952005	0.3017221	0.295015	0.2964846	0.2979244	0.2932352	0.2935298	0.2942884	0.2947563	0.2948202	0.2962594	0.2975173	0.2921428	0.2903375	0.2914319	0.2964007	0.3009575	0.3011967	0.2958361	0.2943792	0.2953494	0.2975398	0.2955951	0.2954937	0.2962246	0.297045	0.2966731	0.2953773
C	Anopheles	arabiensis	f	1	0.1491847	0.1479232	0.1467004	0.149757	0.1472063	0.1405815	0.149338	0.1511598	0.1505561	0.1542063	0.157641	0.1584657	0.1546273	0.159509	0.1623298	0.1619236	0.155946	0.1590714	0.1646271	0.1556586	0.1544259	0.1563606	0.1593478	0.1591103	0.1575826	0.155013	0.159188	0.1597667	0.1582688	0.1593724	0.1590216	0.158427	0.1586194	0.1614627	0.1632256	0.1629537	0.1610517	0.1606202	0.1612751	0.1615996	0.1603361	0.1590956	0.1598116	0.1587385	0.158794
C	Anopheles	arabiensis	f	1	0.3049567	0.2954154	0.2867591	0.295028	0.2948928	0.2881364	0.3087018	0.3049799	0.2940175	0.3023564	0.3015193	0.299075	0.2982993	0.3041509	0.3071731	0.3064708	0.3009984	0.3054078	0.3120859	0.3013007	0.3008653	0.3032495	0.3040053	0.3064708	0.3067087	0.3039178	0.3049644	0.3060209	0.3062458	0.3016041	0.2996637	0.3004334	0.3054367	0.3073011	0.3074972	0.3062514	0.3047012	0.3047966	0.3060357	0.306552	0.3049827	0.3031092	0.3028685	0.3014763	0.300945
C	Anopheles	arabiensis	f	1	0.2759333	0.2675378	0.2574039	0.2548175	0.2604301	0.2715477	0.2688272	0.2648617	0.2612909	0.2615015	0.2590581	0.2575504	0.2590629	0.265933	0.2682472	0.2652902	0.2593362	0.2605969	0.2644735	0.2601185	0.2609716	0.2633705	0.2652768	0.263396	0.2611092	0.2589514	0.2639576	0.2630954	0.2584385	0.2554937	0.2565678	0.2592043	0.2619444	0.2655781	0.2654087	0.2599981	0.2598162	0.2597085	0.2595961	0.2596039	0.2605518	0.261816	0.2628604	0.2609944	0.2603725
C	Anopheles	arabiensis	f	1	0.248809	0.2398801	0.224758	0.2330001	0.2380747	0.2388159	0.239145	0.2377213	0.237315	0.2442082	0.239673	0.2337794	0.230931	0.2390112	0.242708	0.2406518	0.2347514	0.2391328	0.2464099	0.2381832	0.2364761	0.237798	0.2407571	0.2394954	0.2369628	0.2335722	0.237297	0.2379941	0.2358366	0.2293444	0.2296007	0.2328275	0.2370632	0.2421889	0.2431841	0.2385268	0.237327	0.2364325	0.2357904	0.2356835	0.2357725	0.2366362	0.239448	0.2362937	0.2341462
C	Anopheles	arabiensis	f	1	0.1337237	0.1372184	0.1277819	0.1388031	0.1388089	0.1287942	0.1294569	0.1246824	0.1201654	0.1270619	0.1303738	0.128659	0.1193744	0.1303159	0.1342206	0.1287755	0.1245671	0.1266844	0.1311485	0.1288229	0.1242869	0.1221134	0.1265372	0.1292154	0.1286066	0.1242631	0.1268648	0.1274812	0.1264728	0.1240959	0.1251135	0.1262654	0.1244679	0.1285539	0.1301572	0.1270908	0.1258967	0.1270452	0.1294346	0.1281189	0.1267732	0.1261166	0.1273888	0.1269358	0.1261523
C	Anopheles	arabiensis	f	1	0.2484987	0.243907	0.2422257	0.2357291	0.2304778	0.2279451	0.2472898	0.2502276	0.2454071	0.2427796	0.2453834	0.2455886	0.2385982	0.2499005	0.2542068	0.249432	0.2456542	0.2488778	0.2546087	0.2525191	0.2531513	0.2556844	0.2603516	0.2552485	0.250197	0.2468409	0.2519447	0.2515824	0.2477086	0.2455948	0.2480037	0.2513872	0.2529194	0.2539629	0.2539126	0.2525342	0.2524034	0.251918	0.2511165	0.2500421	0.2490894	0.2493729	0.2529608	0.2501383	0.2482477
C	Anopheles	arabiensis	f	1	0.1220988	0.1153616	0.1209908	0.1147914	0.1120052	0.1131609	0.1183691	0.1156358	0.1114046	0.1167859	0.1171762	0.1132237	0.103535	0.1146788	0.1197932	0.1163559	0.1089367	0.1101619	0.1146303	0.1097358	0.1099644	0.1130176	0.1184026	0.1171249	0.1134162	0.1078351	0.1083501	0.1098501	0.1111384	0.1072344	0.1068475	0.1085606	0.112198	0.11396	0.1129196	0.1086121	0.1113274	0.1125131	0.1122205	0.110225	0.1103286	0.1112373	0.1118542	0.110781	0.1098592
C	Anopheles	arabiensis	f	1	0.1807653	0.1753922	0.1786719	0.1768696	0.1757427	0.1757257	0.1788785	0.1784856	0.1770982	0.1787789	0.1816938	0.1803318	0.1702755	0.1759731	0.180419	0.1816466	0.1770032	0.1779148	0.1801438	0.1725163	0.1720233	0.1730427	0.1719888	0.1731224	0.1737029	0.1732313	0.1725592	0.1706425	0.1686733	0.1713793	0.1709874	0.1702669	0.1717292	0.174717	0.1760079	0.1747126	0.1713398	0.1706256	0.1718	0.171897	0.1722207	0.1725104	0.1724409	0.1704929	0.1695275
C	Anopheles	arabiensis	f	1	0.335336	0.3253532	0.3132804	0.3252409	0.3292063	0.3251113	0.3268738	0.3278885	0.3283796	0.3283471	0.3302624	0.3308477	0.3279859	0.3276492	0.3281007	0.3289517	0.3265398	0.327218	0.3290525	0.327561	0.3266338	0.3254064	0.3230555	0.3245392	0.3241441	0.3207673	0.3227417	0.3255533	0.3280992	0.3258458	0.3229224	0.3217393	0.3255758	0.3280335	0.3290373	0.3284726	0.3255691	0.3242792	0.324221	0.3240023	0.3244443	0.3251196	0.3256598	0.3248607	0.3233882
C	Anopheles	arabiensis	f	4	0.3038059	0.2961973	0.2982107	0.2982896	0.3007628	0.3047012	0.2976036	0.2974467	0.2995547	0.2967893	0.2981283	0.3004161	0.3024588	0.2965782	0.2953182	0.2997382	0.3054845	0.3071816	0.3060731	0.3031651	0.3048057	0.3055513	0.3010074	0.3026817	0.3027103	0.2996396	0.2996416	0.3014326	0.3041678	0.3052911	0.3051583	0.3040711	0.3017645	0.3009492	0.3015249	0.3035758	0.3028504	0.3037597	0.3052103	0.3011155	0.3019334	0.3032879	0.3001969	0.2987508	0.2996892
C	Anopheles	arabiensis	f	4	0.2082985	0.2009469	0.1997226	0.2014838	0.200859	0.1980903	0.1957024	0.1985204	0.2021847	0.1992463	0.2018274	0.2043611	0.204118	0.2079846	0.2074169	0.2021251	0.2046677	0.2078166	0.2098477	0.2046177	0.2053999	0.2062672	0.2028762	0.2067046	0.2085217	0.2066261	0.2008562	0.2021102	0.2070056	0.2046465	0.2028253	0.2028062	0.2068132	0.2051593	0.2038793	0.2044547	0.2048539	0.2064074	0.2079884	0.2032119	0.2040259	0.2058592	0.2037747	0.2011718	0.200601
C	Anopheles	arabiensis	f	4	0.2876009	0.2888738	0.2779337	0.2783179	0.2784878	0.277736	0.2766662	0.2813975	0.2868865	0.2845058	0.2833787	0.281928	0.2791163	0.2869044	0.2903302	0.2881258	0.2885487	0.2892432	0.2885826	0.2804272	0.2822976	0.2863262	0.2876631	0.2865208	0.2843932	0.281483	0.2849917	0.2852944	0.28341	0.2818163	0.2807755	0.2810659	0.2841896	0.280517	0.2788292	0.2813936	0.2853962	0.2860805	0.2841804	0.2817878	0.2829966	0.2845674	0.2828252	0.2823431	0.2819475
C	Anopheles	arabiensis	f	4	0.1010684	0.09119526	0.08013594	0.09217185	0.09774382	0.09624946	0.09117176	0.09947371	0.1081998	0.09323185	0.09157551	0.09411964	0.09751453	0.09469376	0.09493629	0.09898499	0.1021302	0.1032593	0.1032981	0.1039665	0.102617	0.1014823	0.1022834	0.1046153	0.1036331	0.09832258	0.1003405	0.1014416	0.1018015	0.1016589	0.1022877	0.1027354	0.1019869	0.09866959	0.09961995	0.1068175	0.1038205	0.1039444	0.1060226	0.103933	0.1041152	0.1039926	0.1002479	0.09874504	0.09905248
C	Anopheles	arabiensis	f	4	0.2524313	0.2490309	0.2431981	0.2574887	0.2573749	0.2446781	0.2432043	0.2467284	0.2515395	0.2519865	0.2502115	0.2493889	0.2513947	0.2551351	0.2568746	0.2563564	0.2558828	0.2542776	0.2522262	0.2512952	0.2522088	0.2526732	0.2508114	0.2526912	0.2524604	0.2489919	0.2497228	0.2501452	0.2503918	0.2509084	0.2501273	0.249521	0.2506052	0.2492058	0.2490205	0.251035	0.2526319	0.2522564	0.2504138	0.2485731	0.2503232	0.2521072	0.2496981	0.2481408	0.2480837
C	Anopheles	arabiensis	f	4	0.184772	0.1906629	0.1775416	0.1752767	0.1737982	0.1726359	0.1776529	0.1784141	0.1777314	0.17991	0.1805524	0.1815504	0.1840807	0.1820947	0.1826435	0.1861158	0.1842355	0.1832239	0.1819999	0.1771174	0.1762695	0.1770191	0.178238	0.1821798	0.182448	0.1777449	0.1765547	0.1764246	0.1775163	0.1814568	0.1786164	0.1749219	0.1755768	0.1743176	0.1753958	0.180019	0.1776238	0.1784478	0.1810899	0.1783874	0.177263	0.1772773	0.1785025	0.1755991	0.1743633
C	Anopheles	arabiensis	f	4	0.07802204	0.07027071	0.06611217	0.07190571	0.07544776	0.07575815	0.06361483	0.0656891	0.07217493	0.06810631	0.06733027	0.06866957	0.07223045	0.07041324	0.0710296	0.07461915	0.07451288	0.07353283	0.07205255	0.07067428	0.0717699	0.0728936	0.07226721	0.07452728	0.07481994	0.07220236	0.06780605	0.06917535	0.07356756	0.0722356	0.07047407	0.06972401	0.07192243	0.0703604	0.07033789	0.07325181	0.07109324	0.07192707	0.07459785	0.07361432	0.07243982	0.07157763	0.07175917	0.07089333	0.06998974
C	Anopheles	arabiensis	f	4	0.1450809	0.143371	0.1252499	0.1308857	0.1342352	0.1341366	0.1337569	0.1331359	0.1327909	0.1339218	0.1372367	0.1397032	0.1396823	0.1399991	0.139993	0.1396723	0.1409883	0.1414058	0.1399836	0.1321452	0.1328594	0.134989	0.1338737	0.1382806	0.1400084	0.137503	0.1350371	0.1357589	0.1381345	0.1372392	0.1360728	0.1352553	0.135553	0.1352662	0.1369737	0.141455	0.1405291	0.1410121	0.1417602	0.1357864	0.1357601	0.1369359	0.1342268	0.1351513	0.136531
C	Anopheles	arabiensis	f	4	0.1910536	0.194541	0.204752	0.195821	0.1903339	0.1886828	0.1823304	0.1875842	0.1951876	0.1897489	0.1892096	0.1900795	0.1910079	0.1955569	0.1968309	0.1943709	0.1929564	0.1949065	0.1969424	0.1894428	0.1915139	0.1949778	0.1944237	0.1935081	0.1923372	0.1909111	0.1893809	0.1903821	0.1926106	0.1917751	0.1911486	0.1915205	0.1942264	0.1926998	0.1920522	0.1935848	0.1915928	0.1915822	0.1925601	0.1892658	0.1887484	0.1889745	0.1878695	0.187139	0.1871002
C	Anopheles	arabiensis	f	4	0.2004565	0.1940141	0.18186	0.1853874	0.1923017	0.2004995	0.2001664	0.1951188	0.1903212	0.1951516	0.1961798	0.1969723	0.1993945	0.1987487	0.1992761	0.2012733	0.200995	0.2020748	0.2029697	0.1989327	0.2020055	0.2041452	0.1990408	0.2031698	0.2046926	0.2014231	0.2001277	0.2023337	0.2063945	0.2072183	0.2053091	0.2028907	0.2017698	0.2007503	0.2019883	0.2061808	0.2048308	0.2051777	0.2063998	0.2039333	0.2044411	0.2056559	0.2052538	0.2022154	0.2013428
C	Anopheles	arabiensis	f	4	0.1017886	0.09402782	0.09738282	0.1001296	0.1045371	0.109889	0.1073567	0.1069686	0.106055	0.09878324	0.09899545	0.1015136	0.1044964	0.104724	0.1068089	0.1107943	0.1060907	0.1080422	0.1118058	0.1047817	0.1061449	0.1075502	0.1028538	0.1073617	0.1107473	0.1111704	0.1069252	0.1048736	0.1045643	0.1053339	0.1060868	0.10646	0.1059047	0.1049231	0.1048722	0.1061508	0.1060274	0.10622	0.1063064	0.1035827	0.1042469	0.1056142	0.1048574	0.1036529	0.1029462
C	Anopheles	arabiensis	f	4	0.07430094	0.06830735	0.06768638	0.06752169	0.06726922	0.06684522	0.06518585	0.0670904	0.06849444	0.06113886	0.06517009	0.07056288	0.07289142	0.06848687	0.06717928	0.06984789	0.07331171	0.07320543	0.07072815	0.06714062	0.06599201	0.06624626	0.06772396	0.07287713	0.07327457	0.06721193	0.0659826	0.0687938	0.07301252	0.06918937	0.06748982	0.06713522	0.06808233	0.06795296	0.06955356	0.07369641	0.07264159	0.07177816	0.07075454	0.06666492	0.06761614	0.06932411	0.06705688	0.06635648	0.06686077
C	Anopheles	arabiensis	f	4	0.145121	0.1476112	0.1337212	0.1472059	0.1498564	0.1419588	0.1374875	0.134284	0.1323483	0.1324422	0.1377543	0.1409601	0.1378644	0.1406048	0.1416235	0.1402372	0.1401004	0.1432182	0.1459608	0.1372386	0.1389403	0.1425014	0.1424211	0.1443482	0.1434291	0.1386709	0.1396469	0.1403574	0.1410757	0.1430007	0.1395916	0.1368946	0.1411244	0.1417289	0.1424621	0.1442395	0.1421982	0.1425251	0.144124	0.1413977	0.1421937	0.1429583	0.139378	0.1385579	0.1384396
C	Anopheles	arabiensis	f	4	0.3424161	0.3436427	0.332091	0.3372765	0.3465119	0.3566918	0.3441772	0.3409927	0.3439839	0.3522996	0.3531166	0.3509232	0.3470221	0.3500718	0.3499573	0.3459809	0.3470093	0.3490938	0.3506074	0.3462024	0.3456027	0.3472075	0.3507811	0.3471068	0.3439404	0.3426424	0.3446443	0.3454499	0.3450032	0.3421481	0.3401215	0.3398859	0.343354	0.3405737	0.3395315	0.3422844	0.3417615	0.3425714	0.3437052	0.3392979	0.3397357	0.3411286	0.3393182	0.3371554	0.3372921
C	Anopheles	arabiensis	f	4	0.1416799	0.1299781	0.1311756	0.1419575	0.1471524	0.1465535	0.1367371	0.1331031	0.1327154	0.1323345	0.1315665	0.133208	0.1395582	0.1406155	0.1427145	0.1461316	0.1393158	0.1380026	0.1384826	0.1314314	0.1343991	0.1383876	0.1372335	0.1390293	0.1398242	0.1388834	0.1371053	0.1369062	0.1375711	0.1368237	0.1338564	0.131997	0.1350424	0.1327756	0.1325559	0.1363161	0.1366102	0.1373113	0.1375946	0.1319408	0.1326167	0.1347821	0.1334422	0.1318188	0.1311708
C	Anopheles	arabiensis	f	4	0.1069501	0.09280818	0.08365528	0.09293993	0.09659737	0.09454647	0.09516239	0.0969173	0.0980145	0.09451447	0.09415194	0.09385454	0.09200603	0.09674629	0.0976536	0.09413049	0.09819635	0.1033764	0.1061518	0.09383833	0.09429059	0.09913187	0.1040795	0.1033971	0.1005389	0.09598653	0.09473759	0.09422092	0.09464056	0.09753474	0.09718882	0.09673649	0.09917662	0.09626452	0.09570692	0.09954358	0.09954497	0.1004038	0.1012619	0.09676812	0.09648443	0.09720896	0.09560934	0.09311492	0.09235987
C	Anopheles	arabiensis	f	4	0.1326375	0.1261369	0.1240956	0.1319694	0.1311461	0.1227163	0.1183312	0.1218314	0.1270025	0.1235965	0.1259692	0.1295556	0.1326036	0.1299273	0.1252075	0.1195502	0.1264146	0.1308342	0.1322197	0.1259738	0.1254591	0.1261686	0.1252842	0.1257223	0.1266159	0.1278404	0.123165	0.1230607	0.1257391	0.1260484	0.1255458	0.1252164	0.126107	0.121878	0.1197654	0.1216747	0.1248327	0.1267119	0.126954	0.1222994	0.1221738	0.1235305	0.123516	0.1218954	0.1209454
C	Anopheles	arabiensis	f	4	0.4097954	0.4130638	0.4015578	0.4014977	0.4057814	0.4128052	0.4179738	0.4160966	0.4127814	0.417515	0.4125771	0.4066082	0.4033612	0.4062638	0.4104187	0.4148882	0.4137053	0.4135053	0.4127006	0.4059739	0.4077886	0.4101589	0.4074432	0.4103081	0.4106351	0.4068807	0.4046925	0.4051036	0.4071244	0.4080065	0.4063761	0.4045536	0.4046394	0.4024798	0.4021408	0.4047437	0.4060468	0.4060646	0.4049814	0.402693	0.4031551	0.4031579	0.3985383	0.3978021	0.3992024
C	Anopheles	arabiensis	f	4	0.2397073	0.2397442	0.2244953	0.2220799	0.2236672	0.2274585	0.2262972	0.2240042	0.2217728	0.221713	0.2244472	0.2250605	0.2204094	0.2252554	0.2276021	0.226366	0.2281856	0.2296144	0.2295082	0.2230043	0.2212143	0.2228893	0.2285816	0.2274669	0.223576	0.2174564	0.2208102	0.2242215	0.2264114	0.221464	0.2201026	0.2203607	0.2212051	0.2217023	0.2224607	0.2236481	0.2210356	0.2217191	0.2241213	0.2202943	0.2204028	0.2213916	0.2200534	0.2171047	0.2168439
C	Anopheles	arabiensis	f	4	0.2244632	0.2271262	0.2236502	0.2274978	0.2315166	0.2348585	0.2324214	0.2318746	0.2316611	0.2289424	0.2322214	0.2345256	0.2321011	0.233907	0.2339587	0.2317694	0.2307062	0.2351106	0.2396272	0.2285337	0.2305548	0.2349558	0.2348574	0.2345769	0.2331043	0.2301978	0.2295335	0.2293434	0.2299568	0.233354	0.2303145	0.2275151	0.2315289	0.2303722	0.2300468	0.2320637	0.2331912	0.2325772	0.2305145	0.2271654	0.2278653	0.2293075	0.2279288	0.2263978	0.2260379
C	Anopheles	arabiensis	f	4	0.1336378	0.1308957	0.1196383	0.1350552	0.1404906	0.1363296	0.1393202	0.1385754	0.1340075	0.1217318	0.1271336	0.1317472	0.1260347	0.1256378	0.1270955	0.1299006	0.1359174	0.1369501	0.1345499	0.1300182	0.1305919	0.1322356	0.132437	0.1344545	0.1337951	0.1295395	0.1283643	0.1281812	0.1287361	0.129555	0.127942	0.1264376	0.1275341	0.1282116	0.1290486	0.1301989	0.1307158	0.1313147	0.131518	0.1281673	0.1269195	0.1275273	0.1307119	0.1274613	0.1262973
C	Anopheles	arabiensis	f	4	0.2969636	0.2846336	0.2694624	0.2791188	0.2806972	0.2744127	0.2756247	0.2795504	0.2829751	0.2795942	0.2815109	0.2843833	0.2864423	0.284223	0.2837038	0.2853443	0.2846605	0.2839221	0.2816717	0.2720835	0.2741929	0.2797919	0.284367	0.2829549	0.2809495	0.2792532	0.276888	0.2765223	0.2775416	0.2784859	0.2772651	0.2763123	0.278127	0.2740199	0.2735496	0.2793021	0.2802471	0.280612	0.2802278	0.2768976	0.2760948	0.2760643	0.2750719	0.2733545	0.2728684
C	Anopheles	arabiensis	f	4	0.2168209	0.2138953	0.2101417	0.2089658	0.2164418	0.2293434	0.2152337	0.2127562	0.2150964	0.2129733	0.2129601	0.2131244	0.2125182	0.2150326	0.2183248	0.2218473	0.2206954	0.2221305	0.2239233	0.2198266	0.2173163	0.2163631	0.2175726	0.2184461	0.2194387	0.2206415	0.2195731	0.2198129	0.2202745	0.2166862	0.2139958	0.2137756	0.2189108	0.2173137	0.216797	0.2193286	0.2184722	0.2170917	0.2154245	0.2140288	0.2151569	0.216389	0.2148959	0.2136556	0.2135051
C	Anopheles	arabiensis	f	4	0.251631	0.250883	0.2549208	0.2598395	0.2628023	0.2638804	0.2615804	0.2649203	0.2683083	0.2611748	0.2610401	0.2631693	0.2659097	0.2642209	0.2636703	0.2648538	0.2676931	0.2672232	0.2648117	0.2626311	0.2640257	0.2657402	0.2655291	0.2704252	0.2705884	0.2640695	0.2610839	0.2622136	0.2654472	0.2642897	0.2620361	0.2606725	0.2625791	0.2595716	0.2599646	0.2660242	0.2658295	0.2653672	0.2644778	0.2610515	0.2604511	0.2609253	0.2609325	0.2587451	0.2576405
C	Anopheles	arabiensis	f	4	0.1354382	0.1220336	0.0992584	0.1092321	0.1155442	0.116741	0.1187286	0.1223718	0.12459	0.1184348	0.1140883	0.1150128	0.1246302	0.1277151	0.127047	0.1233836	0.121105	0.1239696	0.1267445	0.1138427	0.1153563	0.12116	0.125654	0.125307	0.1234293	0.1205142	0.1208018	0.1232796	0.1266147	0.1262395	0.1229284	0.1209379	0.1250879	0.1236355	0.1234898	0.1264172	0.1240007	0.123197	0.123247	0.1198125	0.1208115	0.1224876	0.1207089	0.1198865	0.1198219
C	Anopheles	arabiensis	f	4	0.2196217	0.2172862	0.2219679	0.209366	0.2095947	0.2207467	0.2176548	0.2222932	0.2283606	0.2253664	0.2240759	0.2231301	0.2218417	0.2286531	0.2320049	0.2309028	0.2314074	0.2322224	0.2318207	0.2244953	0.2244374	0.227121	0.2303882	0.2270937	0.225465	0.2270122	0.2229586	0.2248781	0.2297027	0.227302	0.2248848	0.2234973	0.2246726	0.2228221	0.2232051	0.2272622	0.2259052	0.2251589	0.224607	0.2212948	0.2216885	0.2230299	0.2225319	0.2211017	0.2204196
[truncated: 2,470 more rows]
[truncated: 2,106 more columns]
